# Supplementary material for: 3-Diethyl­amino-6-[(Z)-(4-hy­droxy­anilino)methyl­idene]cyclo­hexa-2,4-dienone
Source: Acta Crystallogr Sect E Struct Rep Online. 2010 Nov 13;66(Pt 12):o3138–9. doi: 10.1107/S1600536810045939 (PMC3011427; doi:10.1107/S1600536810045939)
Supplement: Supplementary file 1 [file e-66-o3138-sup1.cif]

##############################################################################
###                                                                        ###
###        Electronic paper (Acta Crystallographica Section E)             ###
###                                                                        ###
##############################################################################
#                                                                            #
# This CIF contains the data in a paper accepted for publication in Acta     #
# Crystallographica Section E. It conforms to the requirements of Notes      #
# for Authors for Section E, and has been peer reviewed under the auspices   #
# of the IUCr Commission on Journals.                                        #
#                                                                            #
# Full details of the Crystallographic Information File format               #
# are given in the paper "The Crystallographic Information File (CIF):       #
# a New Standard Archive File for Crystallography" by S. R. Hall, F. H.      #
# Allen and I. D. Brown [Acta Cryst. (1991), A47, 655-685].                  #
#                                                                            #
# The current version of the core CIF dictionary is obtainable from          #
# ftp://ftp.iucr.org/pub/cif_core.dic. The current version number is 2.4.    #
#                                                                            #
# Software is freely available for graphical display of the structure(s) in  #
# this CIF.  For information consult the CIF home page http://www.iucr.org/  #
# cif/home.html                                                              #
#                                                                            #
# This file may be used for bona fide research purposes within the           #
# scientific community so long as proper attribution is given to the journal # 
# article from which it was obtained.                                        #
#                                                                            #
##############################################################################
                                             
data_I
_audit_creation_method     SHELXL-97
_chemical_name_systematic
;
3-Diethylamino-6-[(<i>Z</i>)-(4-hydroxyanilino)methylidene]cyclohexa-2,4-
dienone
;
_chemical_name_common     ?
_chemical_formula_moiety     'C17 H20 N2 O2'
_chemical_formula_sum     'C17 H20 N2 O2'
_chemical_formula_iupac     'C17 H20 N2 O2'
_chemical_formula_weight     284.35
_chemical_melting_point     ?
_symmetry_cell_setting     monoclinic
_symmetry_space_group_name_H-M     'P 21/c'
_symmetry_space_group_name_Hall     '-P 2ybc'
loop_
    _symmetry_equiv_pos_as_xyz
    'x, y, z'
    '-x, y+1/2, -z+1/2'
    '-x, -y, -z'
    'x, -y-1/2, z-1/2'
_cell_length_a     8.2648(4)
_cell_length_b     11.8968(4)
_cell_length_c     16.6149(7)
_cell_angle_alpha     90.00
_cell_angle_beta     112.400(3)
_cell_angle_gamma     90.00
_cell_volume     1510.39(11)
_cell_formula_units_Z     4
_cell_measurement_reflns_used     18967
_cell_measurement_theta_min     1.71
_cell_measurement_theta_max     28.01
_cell_measurement_temperature     296
_exptl_crystal_description     'prism'
_exptl_crystal_colour     'brown'
_exptl_crystal_size_max     0.54
_exptl_crystal_size_mid     0.44
_exptl_crystal_size_min     0.26
_exptl_crystal_density_diffrn     1.250
_exptl_crystal_density_meas     ?
_exptl_crystal_density_method     'not measured'
_exptl_crystal_F_000     608
_exptl_absorpt_coefficient_mu     0.083
_exptl_absorpt_correction_type     integration
_exptl_absorpt_process_details     '(X-RED32; Stoe & Cie, 2002)'
_exptl_absorpt_correction_T_min     0.9567
_exptl_absorpt_correction_T_max     0.9788
_exptl_special_details
;
;
_diffrn_ambient_temperature     296
_diffrn_radiation_type     MoK\a
_diffrn_radiation_wavelength     0.71073
_diffrn_radiation_source     'fine-focus sealed tube'
_diffrn_radiation_monochromator     graphite
_diffrn_measurement_device_type     'Stoe IPDS 2'
_diffrn_measurement_method     'rotation method'
_diffrn_detector_area_resol_mean     6.67
_diffrn_reflns_number     18967
_diffrn_reflns_av_R_equivalents     0.0672
_diffrn_reflns_av_sigmaI/netI     0.0345
_diffrn_reflns_theta_min     2.17
_diffrn_reflns_theta_max     26.50
_diffrn_reflns_theta_full     26.50
_diffrn_measured_fraction_theta_max     1.000
_diffrn_measured_fraction_theta_full     1.000
_diffrn_reflns_limit_h_min     -10
_diffrn_reflns_limit_h_max     10
_diffrn_reflns_limit_k_min     -14
_diffrn_reflns_limit_k_max     14
_diffrn_reflns_limit_l_min     -20
_diffrn_reflns_limit_l_max     20
_diffrn_standards_number     ?
_diffrn_standards_interval_count     ?
_diffrn_standards_interval_time     ?
_diffrn_standards_decay_%     0.1
_refine_special_details
;
Refinement of <i>F</i>^2^ against ALL reflections. The weighted <i>R</i>-factor
<i>wR</i> and goodness of fit <i>S</i> are based on <i>F</i>^2^, conventional
<i>R</i>-factors <i>R</i> are based on <i>F</i>, with <i>F</i> set to zero for
negative <i>F</i>^2^. The threshold expression of <i>F</i>^2^ >
\s(<i>F</i>^2^) is used only for calculating <i>R</i>-factors(gt) <i>etc</i>.
and is not relevant to the choice of reflections for refinement.
<i>R</i>-factors based on <i>F</i>^2^ are statistically about twice as large
as those based on <i>F</i>, and <i>R</i>- factors based on ALL data will be
even larger.
;
_reflns_number_total     3143
_reflns_number_gt     2416
_reflns_threshold_expression     I>2sigma(I)
_refine_ls_structure_factor_coef     Fsqd
_refine_ls_matrix_type     full
_refine_ls_R_factor_all     0.0823
_refine_ls_R_factor_gt     0.0651
_refine_ls_wR_factor_gt     0.1745
_refine_ls_wR_factor_ref     0.1885
_refine_ls_goodness_of_fit_ref     1.060
_refine_ls_restrained_S_all     1.061
_refine_ls_number_reflns     3143
_refine_ls_number_parameters     208
_refine_ls_number_restraints     13
_refine_ls_hydrogen_treatment     mixed
_refine_ls_weighting_scheme     calc
_refine_ls_weighting_details
         'calc w=1/[\s^2^(Fo^2^)+(0.0969P)^2^+0.3716P] where P=(Fo^2^+2Fc^2^)/3'
_atom_sites_solution_hydrogens     geom
_atom_sites_solution_primary     direct
_atom_sites_solution_secondary     difmap
_refine_ls_shift/su_max     0.000
_refine_ls_shift/su_mean     0.000
_refine_diff_density_max     0.374
_refine_diff_density_min     -0.271
_refine_ls_extinction_method     none
_refine_ls_extinction_coef     ?
loop_
    _atom_type_symbol
    _atom_type_description
    _atom_type_scat_dispersion_real
    _atom_type_scat_dispersion_imag
    _atom_type_scat_source
    'C' 'C' 0.0033 0.0016
                         'International Tables Vol C Tables 4.2.6.8 and 6.1.1.4'
    'H' 'H' 0.0000 0.0000
                         'International Tables Vol C Tables 4.2.6.8 and 6.1.1.4'
    'N' 'N' 0.0061 0.0033
                         'International Tables Vol C Tables 4.2.6.8 and 6.1.1.4'
    'O' 'O' 0.0106 0.0060
                         'International Tables Vol C Tables 4.2.6.8 and 6.1.1.4'
_computing_data_collection     'X-AREA (Stoe & Cie, 2002)'
_computing_cell_refinement     'X-AREA (Stoe & Cie, 2002)'
_computing_data_reduction     'X-RED32 (Stoe & Cie, 2002)'
_computing_structure_solution     'SHELXS97 (Sheldrick, 2008)'
_computing_structure_refinement     'SHELXL97 (Sheldrick, 2008)'
_computing_molecular_graphics     'ORTEP-3 for Windows (Farrugia, 1997)'
_computing_publication_material     'WinGX (Farrugia, 1999)'
loop_
    _atom_site_type_symbol
    _atom_site_label
    _atom_site_fract_x
    _atom_site_fract_y
    _atom_site_fract_z
    _atom_site_U_iso_or_equiv
    _atom_site_adp_type
    _atom_site_calc_flag
    _atom_site_refinement_flags
    _atom_site_occupancy
    _atom_site_disorder_assembly
    _atom_site_disorder_group
    C C1 0.8028(2) 0.31443(16) 0.65717(13) 0.0483(5) Uani d . 1 . .
    C C2 0.9660(3) 0.35845(19) 0.70654(14) 0.0549(5) Uani d . 1 . .
    H H3 1.0126 0.4163 0.6844 0.066 Uiso calc R 1 . .
    C C3 1.0587(3) 0.31624(19) 0.78840(14) 0.0581(5) Uani d . 1 . .
    H H2 1.1680 0.3463 0.8212 0.070 Uiso calc R 1 . .
    C C4 0.9927(3) 0.22989(19) 0.82301(13) 0.0550(5) Uani d . 1 . .
    C C5 0.8278(3) 0.1876(2) 0.77383(16) 0.0627(6) Uani d . 1 . .
    H H6 0.7800 0.1309 0.7963 0.075 Uiso calc R 1 . .
    C C6 0.7352(3) 0.22939(19) 0.69203(15) 0.0593(6) Uani d . 1 . .
    H H5 0.6253 0.2001 0.6595 0.071 Uiso calc R 1 . .
    C C7 0.7361(2) 0.42738(17) 0.52483(13) 0.0501(5) Uani d . 1 . .
    H H7 0.8386 0.4689 0.5495 0.060 Uiso calc R 1 . .
    C C8 0.6253(2) 0.44989(16) 0.43902(12) 0.0470(5) Uani d . 1 . .
    C C9 0.6675(3) 0.53469(18) 0.39085(14) 0.0536(5) Uani d . 1 . .
    H H9 0.7688 0.5766 0.4180 0.064 Uiso calc R 1 . .
    C C10 0.5666(3) 0.55735(19) 0.30686(14) 0.0567(5) Uani d . 1 . .
    H H10 0.6000 0.6134 0.2774 0.068 Uiso calc R 1 . .
    C C11 0.4090(3) 0.49573(19) 0.26311(13) 0.0556(5) Uani d . 1 . .
    C C12 0.3648(3) 0.41193(19) 0.30976(13) 0.0552(5) Uani d . 1 . .
    H H12 0.2638 0.3701 0.2816 0.066 Uiso calc R 1 . .
    C C13 0.4654(2) 0.38791(17) 0.39687(12) 0.0473(5) Uani d . 1 . .
    C C14 0.1382(4) 0.4570(2) 0.13497(16) 0.0802(8) Uani d U 1 . .
    H H15A 0.0600 0.5023 0.0875 0.096 Uiso calc R 1 . .
    H H15B 0.0819 0.4447 0.1759 0.096 Uiso calc R 1 . .
    C C15 0.3476(4) 0.6042(3) 0.12686(17) 0.0855(8) Uani d . 1 . .
    H H14A 0.4063 0.6671 0.1634 0.103 Uiso calc R 1 A 1
    H H14B 0.2416 0.6319 0.0815 0.103 Uiso calc R 1 A 1
    C C16A 0.4682(17) 0.5521(6) 0.0854(7) 0.096(3) Uani d PU 0.59(2) B 1
    H H16A 0.4960 0.6078 0.0508 0.144 Uiso calc PR 0.59(2) B 1
    H H16B 0.4097 0.4900 0.0491 0.144 Uiso calc PR 0.59(2) B 1
    H H16C 0.5741 0.5262 0.1304 0.144 Uiso calc PR 0.59(2) B 1
    C C16B 0.388(3) 0.5630(9) 0.0567(10) 0.097(4) Uani d PU 0.41(2) B 2
    H H16D 0.4141 0.6249 0.0267 0.145 Uiso calc PR 0.41(2) B 2
    H H16E 0.2888 0.5224 0.0171 0.145 Uiso calc PR 0.41(2) B 2
    H H16F 0.4868 0.5137 0.0785 0.145 Uiso calc PR 0.41(2) B 2
    C C17 0.1651(5) 0.3472(3) 0.1001(2) 0.1033(11) Uani d . 1 . .
    H H17A 0.0543 0.3102 0.0725 0.155 Uiso calc R 1 . .
    H H17B 0.2406 0.3013 0.1468 0.155 Uiso calc R 1 . .
    H H17C 0.2177 0.3588 0.0583 0.155 Uiso calc R 1 . .
    N N1 0.7013(2) 0.35026(14) 0.57193(11) 0.0500(4) Uani d . 1 . .
    H H1B 0.597(3) 0.316(2) 0.5437(17) 0.066(7) Uiso d . 1 . .
    N N2 0.3028(3) 0.51988(19) 0.17918(12) 0.0712(6) Uani d U 1 B .
    O O1 1.0820(2) 0.18478(17) 0.90278(11) 0.0723(5) Uani d . 1 . .
    H H1A 1.193(5) 0.197(3) 0.919(3) 0.131(14) Uiso d . 1 . .
    O O2 0.41712(18) 0.31201(13) 0.43958(9) 0.0573(4) Uani d . 1 . .
loop_
    _atom_site_aniso_label
    _atom_site_aniso_U_11
    _atom_site_aniso_U_22
    _atom_site_aniso_U_33
    _atom_site_aniso_U_12
    _atom_site_aniso_U_13
    _atom_site_aniso_U_23
    C1 0.0409(9) 0.0490(11) 0.0465(10) 0.0055(8) 0.0073(8) -0.0005(8)
    C2 0.0445(10) 0.0592(12) 0.0530(12) -0.0014(9) 0.0097(9) 0.0059(10)
    C3 0.0429(10) 0.0648(13) 0.0548(12) 0.0007(9) 0.0053(9) -0.0002(10)
    C4 0.0488(10) 0.0650(13) 0.0471(11) 0.0128(9) 0.0135(9) 0.0064(9)
    C5 0.0546(11) 0.0642(14) 0.0655(14) 0.0015(10) 0.0185(11) 0.0146(11)
    C6 0.0444(10) 0.0603(13) 0.0619(13) -0.0036(9) 0.0076(9) 0.0058(10)
    C7 0.0429(9) 0.0485(10) 0.0525(11) 0.0005(8) 0.0109(8) -0.0046(9)
    C8 0.0449(9) 0.0468(10) 0.0456(10) 0.0028(8) 0.0129(8) -0.0024(8)
    C9 0.0497(10) 0.0532(11) 0.0560(12) -0.0039(9) 0.0178(9) -0.0026(9)
    C10 0.0634(12) 0.0543(12) 0.0568(12) -0.0037(10) 0.0279(10) 0.0028(10)
    C11 0.0632(12) 0.0575(12) 0.0430(10) 0.0009(10) 0.0167(9) 0.0002(9)
    C12 0.0554(11) 0.0583(12) 0.0428(10) -0.0078(9) 0.0086(9) -0.0013(9)
    C13 0.0471(10) 0.0473(10) 0.0433(10) 0.0010(8) 0.0125(8) -0.0015(8)
    C14 0.0868(16) 0.0904(19) 0.0479(13) -0.0054(12) 0.0081(12) 0.0082(12)
    C15 0.119(2) 0.0810(18) 0.0530(14) -0.0084(16) 0.0290(15) 0.0098(13)
    C16A 0.097(3) 0.096(3) 0.096(3) -0.0016(10) 0.0374(14) 0.0005(10)
    C16B 0.097(4) 0.097(4) 0.096(4) -0.0010(10) 0.0381(18) 0.0011(10)
    C17 0.138(3) 0.095(2) 0.0714(19) -0.017(2) 0.0339(19) -0.0090(17)
    N1 0.0400(8) 0.0524(10) 0.0467(9) -0.0004(7) 0.0044(7) -0.0006(7)
    N2 0.0859(13) 0.0756(13) 0.0445(10) -0.0067(10) 0.0161(9) 0.0084(9)
    O1 0.0591(10) 0.0981(14) 0.0537(9) 0.0155(9) 0.0147(8) 0.0213(9)
    O2 0.0523(8) 0.0624(9) 0.0452(8) -0.0123(6) 0.0050(6) 0.0069(7)
_geom_special_details
;
All e.s.d.'s (except the e.s.d. in the dihedral angle between two l.s. planes)
are estimated using the full covariance matrix. The cell e.s.d.'s are taken
into account individually in the estimation of e.s.d.'s in distances, angles
and torsion angles; correlations between e.s.d.'s in cell parameters are only
used when they are defined by crystal symmetry. An approximate (isotropic)
treatment of cell e.s.d.'s is used for estimating e.s.d.'s involving l.s.
planes.
;
loop_
    _geom_bond_atom_site_label_1
    _geom_bond_atom_site_label_2
    _geom_bond_site_symmetry_2
    _geom_bond_distance
    _geom_bond_publ_flag
    C1 C6 . 1.385(3) ?
    C1 C2 . 1.387(3) ?
    C1 N1 . 1.409(3) ?
    C2 C3 . 1.377(3) ?
    C2 H3 . 0.9300 ?
    C3 C4 . 1.387(3) ?
    C3 H2 . 0.9300 ?
    C4 O1 . 1.358(3) ?
    C4 C5 . 1.389(3) ?
    C5 C6 . 1.374(3) ?
    C5 H6 . 0.9300 ?
    C6 H5 . 0.9300 ?
    C7 N1 . 1.307(3) ?
    C7 C8 . 1.396(3) ?
    C7 H7 . 0.9300 ?
    C8 C9 . 1.412(3) ?
    C8 C13 . 1.441(3) ?
    C9 C10 . 1.352(3) ?
    C9 H9 . 0.9300 ?
    C10 C11 . 1.429(3) ?
    C10 H10 . 0.9300 ?
    C11 N2 . 1.366(3) ?
    C11 C12 . 1.394(3) ?
    C12 C13 . 1.397(3) ?
    C12 H12 . 0.9300 ?
    C13 O2 . 1.301(2) ?
    C14 N2 . 1.479(3) ?
    C14 C17 . 1.481(4) ?
    C14 H15A . 0.9700 ?
    C14 H15B . 0.9700 ?
    C15 C16B . 1.415(9) ?
    C15 N2 . 1.465(3) ?
    C15 C16A . 1.541(8) ?
    C15 H14A . 0.9700 ?
    C15 H14B . 0.9700 ?
    C16A H16A . 0.9600 ?
    C16A H16B . 0.9600 ?
    C16A H16C . 0.9600 ?
    C16B H16D . 0.9600 ?
    C16B H16E . 0.9600 ?
    C16B H16F . 0.9600 ?
    C17 H17A . 0.9600 ?
    C17 H17B . 0.9600 ?
    C17 H17C . 0.9600 ?
    N1 H1B . 0.90(3) ?
    O1 H1A . 0.87(4) ?
loop_
    _geom_angle_atom_site_label_1
    _geom_angle_atom_site_label_2
    _geom_angle_atom_site_label_3
    _geom_angle_site_symmetry_1
    _geom_angle_site_symmetry_3
    _geom_angle
    _geom_angle_publ_flag
    C6 C1 C2 . . 119.00(19) ?
    C6 C1 N1 . . 117.45(17) ?
    C2 C1 N1 . . 123.54(19) ?
    C3 C2 C1 . . 119.8(2) ?
    C3 C2 H3 . . 120.1 ?
    C1 C2 H3 . . 120.1 ?
    C2 C3 C4 . . 121.39(19) ?
    C2 C3 H2 . . 119.3 ?
    C4 C3 H2 . . 119.3 ?
    O1 C4 C3 . . 123.0(2) ?
    O1 C4 C5 . . 118.5(2) ?
    C3 C4 C5 . . 118.50(19) ?
    C6 C5 C4 . . 120.2(2) ?
    C6 C5 H6 . . 119.9 ?
    C4 C5 H6 . . 119.9 ?
    C5 C6 C1 . . 121.10(19) ?
    C5 C6 H5 . . 119.4 ?
    C1 C6 H5 . . 119.4 ?
    N1 C7 C8 . . 122.57(18) ?
    N1 C7 H7 . . 118.7 ?
    C8 C7 H7 . . 118.7 ?
    C7 C8 C9 . . 120.58(18) ?
    C7 C8 C13 . . 121.43(18) ?
    C9 C8 C13 . . 118.00(17) ?
    C10 C9 C8 . . 122.60(19) ?
    C10 C9 H9 . . 118.7 ?
    C8 C9 H9 . . 118.7 ?
    C9 C10 C11 . . 120.5(2) ?
    C9 C10 H10 . . 119.8 ?
    C11 C10 H10 . . 119.8 ?
    N2 C11 C12 . . 121.0(2) ?
    N2 C11 C10 . . 121.2(2) ?
    C12 C11 C10 . . 117.73(19) ?
    C11 C12 C13 . . 122.95(19) ?
    C11 C12 H12 . . 118.5 ?
    C13 C12 H12 . . 118.5 ?
    O2 C13 C12 . . 121.47(18) ?
    O2 C13 C8 . . 120.34(17) ?
    C12 C13 C8 . . 118.20(19) ?
    N2 C14 C17 . . 113.2(3) ?
    N2 C14 H15A . . 108.9 ?
    C17 C14 H15A . . 108.9 ?
    N2 C14 H15B . . 108.9 ?
    C17 C14 H15B . . 108.9 ?
    H15A C14 H15B . . 107.8 ?
    C16B C15 N2 . . 116.3(5) ?
    N2 C15 C16A . . 110.1(4) ?
    C16B C15 H14A . . 124.5 ?
    N2 C15 H14A . . 109.6 ?
    C16A C15 H14A . . 109.6 ?
    C16B C15 H14B . . 84.4 ?
    N2 C15 H14B . . 109.6 ?
    C16A C15 H14B . . 109.6 ?
    H14A C15 H14B . . 108.2 ?
    C15 C16A H16A . . 109.5 ?
    C15 C16A H16B . . 109.5 ?
    H16A C16A H16B . . 109.5 ?
    C15 C16A H16C . . 109.5 ?
    H16A C16A H16C . . 109.5 ?
    H16B C16A H16C . . 109.5 ?
    C15 C16B H16D . . 109.5 ?
    C15 C16B H16E . . 109.5 ?
    H16D C16B H16E . . 109.5 ?
    C15 C16B H16F . . 109.5 ?
    H16D C16B H16F . . 109.5 ?
    H16E C16B H16F . . 109.5 ?
    C14 C17 H17A . . 109.5 ?
    C14 C17 H17B . . 109.5 ?
    H17A C17 H17B . . 109.5 ?
    C14 C17 H17C . . 109.5 ?
    H17A C17 H17C . . 109.5 ?
    H17B C17 H17C . . 109.5 ?
    C7 N1 C1 . . 129.19(18) ?
    C7 N1 H1B . . 112.7(16) ?
    C1 N1 H1B . . 118.1(16) ?
    C11 N2 C15 . . 122.7(2) ?
    C11 N2 C14 . . 120.8(2) ?
    C15 N2 C14 . . 116.4(2) ?
    C4 O1 H1A . . 111(3) ?
loop_
    _geom_torsion_atom_site_label_1
    _geom_torsion_atom_site_label_2
    _geom_torsion_atom_site_label_3
    _geom_torsion_atom_site_label_4
    _geom_torsion_site_symmetry_1
    _geom_torsion_site_symmetry_2
    _geom_torsion_site_symmetry_3
    _geom_torsion_site_symmetry_4
    _geom_torsion
    _geom_torsion_publ_flag
    C6 C1 C2 C3 . . . . 0.9(3) ?
    N1 C1 C2 C3 . . . . -178.06(19) ?
    C1 C2 C3 C4 . . . . 0.1(3) ?
    C2 C3 C4 O1 . . . . 178.7(2) ?
    C2 C3 C4 C5 . . . . -1.3(3) ?
    O1 C4 C5 C6 . . . . -178.5(2) ?
    C3 C4 C5 C6 . . . . 1.5(3) ?
    C4 C5 C6 C1 . . . . -0.5(4) ?
    C2 C1 C6 C5 . . . . -0.7(3) ?
    N1 C1 C6 C5 . . . . 178.3(2) ?
    N1 C7 C8 C9 . . . . 179.48(18) ?
    N1 C7 C8 C13 . . . . -0.5(3) ?
    C7 C8 C9 C10 . . . . 178.19(19) ?
    C13 C8 C9 C10 . . . . -1.8(3) ?
    C8 C9 C10 C11 . . . . 0.7(3) ?
    C9 C10 C11 N2 . . . . 177.9(2) ?
    C9 C10 C11 C12 . . . . -0.4(3) ?
    N2 C11 C12 C13 . . . . -177.0(2) ?
    C10 C11 C12 C13 . . . . 1.4(3) ?
    C11 C12 C13 O2 . . . . 177.4(2) ?
    C11 C12 C13 C8 . . . . -2.5(3) ?
    C7 C8 C13 O2 . . . . 2.8(3) ?
    C9 C8 C13 O2 . . . . -177.25(18) ?
    C7 C8 C13 C12 . . . . -177.39(19) ?
    C9 C8 C13 C12 . . . . 2.6(3) ?
    C8 C7 N1 C1 . . . . 176.75(18) ?
    C6 C1 N1 C7 . . . . -179.4(2) ?
    C2 C1 N1 C7 . . . . -0.5(3) ?
    C12 C11 N2 C15 . . . . -177.6(2) ?
    C10 C11 N2 C15 . . . . 4.1(4) ?
    C12 C11 N2 C14 . . . . -0.5(4) ?
    C10 C11 N2 C14 . . . . -178.9(2) ?
    C16B C15 N2 C11 . . . . 110.8(10) ?
    C16A C15 N2 C11 . . . . 83.7(6) ?
    C16B C15 N2 C14 . . . . -66.3(10) ?
    C16A C15 N2 C14 . . . . -93.5(6) ?
    C17 C14 N2 C11 . . . . -81.1(3) ?
    C17 C14 N2 C15 . . . . 96.1(3) ?
loop_
    _geom_hbond_atom_site_label_D
    _geom_hbond_atom_site_label_H
    _geom_hbond_atom_site_label_A
    _geom_hbond_site_symmetry_A
    _geom_hbond_distance_DH
    _geom_hbond_distance_HA
    _geom_hbond_distance_DA
    _geom_hbond_angle_DHA
    N1 H1B O2 . 0.90(3) 1.80(3) 2.574(2) 142(2)
    O1 H1A O2 4_666 0.87(4) 1.75(4) 2.599(2) 165(4)
    C16A H16A O2 2_655 0.96 2.52 3.306(7) 138.9
    C5 H6 Cg1 4_555 0.93 2.93 3.799(3) 156
data_global
_journal_date_recd_electronic     2010-11-03
_journal_date_accepted     2010-11-08
_journal_name_full     'Acta Crystallographica, Section E'
_journal_year     2010
_journal_volume     66
_journal_issue     12
_journal_page_first     o3138
_journal_page_last     o3139
_journal_paper_category     QO
_journal_coeditor_code     SI2307
_publ_contact_author_name     'Orhan B\"uy\"ukg\"ung\"or'
_publ_contact_author_address
;
Department of Physics
Ondokuz Mayis University
TR-55139
Samsun
Turkey
;
_publ_contact_author_email     'orhanb@omu.edu.tr'
_publ_contact_author_fax     '++90(362) 4576081'
_publ_contact_author_phone     '++90(362) 3121919 ext 5054'
_publ_section_title
;\
3-Diethylamino-6-[(<i>Z</i>)-(4-hydroxyanilino)methylidene]cyclohexa-2,4-\
dienone
;
loop_
    _publ_author_name
    _publ_author_address
    'Soydemir, Erkan'
;
Department of Physics
Ondokuz May\?is University
TR-55139  Samsun
Turkey
;
    'B\"uy\"ukg\"ung\"or, Orhan'
;
Department of Physics
Ondokuz May\?is University
TR-55139 Samsun
Turkey
;
    'Albayrak, \,Ci\<gdem'
;
Sinop Faculty of Education
Sinop University
Sinop
Turkey
;
