# Supplementary material for: 3-Diethyl­amino-6-[(Z)-(4-hy­droxy­anilino)methyl­idene]cyclo­hexa-2,4-dienone
Source: Acta Crystallogr Sect E Struct Rep Online. 2010 Nov 13;66(Pt 12):o3138–9. doi: 10.1107/S1600536810045939 (PMC3011427; doi:10.1107/S1600536810045939)
Supplement: Supplementary file 2 [file e-66-o3138-Isup2.hkl]

#
# h,k,l, Fc-squared, Fo-squared, sigma(Fo-squared) and status flag
#
data_I
_shelx_title ' erkan1 in P 21/c'
_shelx_refln_list_code          4
_shelx_F_calc_maximum      142.60
_exptl_crystal_F_000       608.00
_reflns_d_resolution_high  0.7964
 
loop_
 _symmetry_equiv_pos_as_xyz
 'x, y, z'
 '-x, y+1/2, -z+1/2'
 '-x, -y, -z'
 'x, -y-1/2, z-1/2'
 
_cell_length_a     8.2648
_cell_length_b    11.8968
_cell_length_c    16.6149
_cell_angle_alpha  90.000
_cell_angle_beta  112.400
_cell_angle_gamma  90.000
 
_shelx_F_squared_multiplier     1.000
 
loop_
 _refln_index_h
 _refln_index_k
 _refln_index_l
 _refln_F_squared_calc
 _refln_F_squared_meas
 _refln_F_squared_sigma
 _refln_observed_status
   1   0   0     2132.39     2328.27     17.66 o
   2   0   0       61.09       57.85      2.13 o
   3   0   0     1759.18     2232.60     45.28 o
   4   0   0      100.99       93.51      2.07 o
   5   0   0      122.43      161.57      3.15 o
   6   0   0       26.14       25.87      1.40 o
   7   0   0       37.84       44.46      2.92 o
   8   0   0       26.87       29.84      1.56 o
   9   0   0       23.94       20.07      1.63 o
   1   1   0     1111.47     1255.10     27.62 o
   2   1   0      341.43      272.46      3.26 o
   3   1   0     5461.79     6321.61     85.73 o
   4   1   0       59.82       60.02      1.18 o
   5   1   0       50.79       54.97      1.19 o
   6   1   0        2.78        0.96      1.03 o
   7   1   0       23.20       19.99      1.05 o
   8   1   0       57.73       53.11      1.34 o
   9   1   0        4.69        3.97      0.97 o
   0   2   0      433.96      318.21      4.84 o
   1   2   0    11825.08    10134.26    191.79 o
   2   2   0      125.26      128.79      2.65 o
   3   2   0      330.12      446.75      7.60 o
   4   2   0      602.57      736.07     13.83 o
   5   2   0       73.86       62.73      1.08 o
   6   2   0       19.47       19.15      1.16 o
   7   2   0        0.93        1.53      1.09 o
   8   2   0       19.01       20.07      1.16 o
   9   2   0        2.88        2.79      1.26 o
   1   3   0       13.87       18.35      1.81 o
   2   3   0      122.39      102.06      3.32 o
   3   3   0        0.50        2.45      1.21 o
   4   3   0      424.04      515.77     10.70 o
   5   3   0       27.15       27.99      1.20 o
   6   3   0       11.72        7.57      1.02 o
   7   3   0       29.14       22.46      1.12 o
   8   3   0       13.93       15.52      1.14 o
   9   3   0        3.64        3.73      1.20 o
   0   4   0       76.49       77.32      2.53 o
   1   4   0        2.16        7.64      1.47 o
   2   4   0        5.71        4.64      1.32 o
   3   4   0       61.52       76.55      2.27 o
   4   4   0       11.85       24.55      1.08 o
   5   4   0       13.65       19.59      1.08 o
   6   4   0        8.58        8.61      1.10 o
   7   4   0       26.87       25.76      1.22 o
   8   4   0       11.51       15.26      1.24 o
   9   4   0        5.66        4.90      1.15 o
   1   5   0       16.23       10.60      1.25 o
   2   5   0        0.99        1.39      1.11 o
   3   5   0        0.37        0.91      1.26 o
   4   5   0        2.00        1.69      1.08 o
   5   5   0       94.59      102.94      3.16 o
   6   5   0        3.88        1.71      1.09 o
   7   5   0      122.25      118.48      3.73 o
   8   5   0        0.07        1.30      1.08 o
   9   5   0       10.39        5.77      1.25 o
   0   6   0      993.10      875.38     28.47 o
   1   6   0      439.31      369.02     12.98 o
   2   6   0        4.08        5.81      1.37 o
   3   6   0       46.61       49.41      2.81 o
   4   6   0      107.62      124.04      3.29 o
   5   6   0        0.44        1.38      1.24 o
   6   6   0        1.40        2.07      1.22 o
   7   6   0        0.88        5.04      1.18 o
   8   6   0      147.03      126.74      3.80 o
   1   7   0       13.79       13.09      1.33 o
   2   7   0       26.71       19.45      1.30 o
   3   7   0      259.08      247.10      8.63 o
   4   7   0      162.91      154.93      6.56 o
   5   7   0       50.43       45.29      1.55 o
   6   7   0        1.47        2.56      1.26 o
   7   7   0       18.26       16.37      1.08 o
   8   7   0        4.67        6.29      1.14 o
   0   8   0      699.00      652.93     28.70 o
   1   8   0        0.91        1.74      1.30 o
   2   8   0        1.65        1.61      1.22 o
   3   8   0      102.92       87.09      3.38 o
   4   8   0      132.49      131.11      4.37 o
   5   8   0       47.54       51.37      1.37 o
   6   8   0       34.88       35.65      1.79 o
   7   8   0       21.06       20.32      1.09 o
   8   8   0        8.32       11.29      1.34 o
   1   9   0        2.72        4.21      1.32 o
   2   9   0       79.16       70.98      3.45 o
   3   9   0      123.51      113.04      4.50 o
   4   9   0      125.29      130.04      5.65 o
   5   9   0       56.13       63.62      2.44 o
   6   9   0        0.01        1.40      1.23 o
   7   9   0        0.46        2.19      1.24 o
   0  10   0        0.69        1.07      1.83 o
   1  10   0       15.22       16.24      1.37 o
   2  10   0       13.80       11.49      1.29 o
   3  10   0       48.59       43.15      2.07 o
   4  10   0        8.57        6.60      1.29 o
   5  10   0       10.93       11.56      1.30 o
   6  10   0        8.30       10.26      1.10 o
   7  10   0        8.55        7.37      1.23 o
   1  11   0       11.69       14.63      1.50 o
   2  11   0       26.97       24.84      1.37 o
   3  11   0        1.15        1.98      1.15 o
   4  11   0        3.76        2.64      1.22 o
   5  11   0       15.06       15.08      1.36 o
   6  11   0       13.04       13.23      1.09 o
   0  12   0        0.17        3.45      1.85 o
   1  12   0        2.90        4.60      1.30 o
   2  12   0        8.73       11.45      1.48 o
   3  12   0        2.90        4.08      1.35 o
   4  12   0        0.81        1.90      1.29 o
   5  12   0        1.00        1.92      1.43 o
   1  13   0        3.90        5.16      1.54 o
   2  13   0        7.05        5.39      1.64 o
   3  13   0       11.11       11.50      1.40 o
   4  13   0       14.28        9.23      1.42 o
   0  14   0        5.27        8.74      1.85 o
   1  14   0        0.86        0.42      1.37 o
   2  14   0        1.35        2.24      1.85 o
   3  14   0        6.38        7.00      1.55 o
  -9   1   1        1.69        3.54      0.99 o
  -8   1   1        4.61        4.55      0.95 o
  -7   1   1        0.15        2.88      1.16 o
  -6   1   1        8.61        8.11      0.94 o
  -5   1   1        4.91        3.57      0.98 o
  -4   1   1       20.82       39.08      1.10 o
  -3   1   1      132.77      120.11      1.42 o
  -2   1   1       24.78       57.39      1.48 o
  -1   1   1     9600.63    10097.25    199.61 o
   0   1   1     2712.39     2421.57    104.16 o
   1   1   1     1071.47      904.44     26.11 o
   2   1   1      399.44      418.75      7.89 o
   3   1   1     1066.43     1057.47     20.53 o
   4   1   1       70.76       70.04      1.14 o
   5   1   1        3.90        5.31      1.04 o
   6   1   1       36.64       33.33      1.21 o
   7   1   1        0.25        1.80      1.14 o
   8   1   1        3.31        8.47      1.00 o
   9   1   1        0.27        0.70      1.18 o
  -9   2   1        0.04        2.32      1.10 o
  -8   2   1        0.00        0.77      1.23 o
  -7   2   1        1.13        3.66      1.14 o
  -6   2   1        0.83        2.94      0.95 o
  -5   2   1       66.62       80.02      1.42 o
  -4   2   1      658.29      756.10      8.66 o
  -3   2   1      210.99      245.75      2.85 o
  -2   2   1     2545.45     2543.02     42.38 o
  -1   2   1      423.35      436.04      9.82 o
   0   2   1       60.14       34.99      1.86 o
   1   2   1      236.72      152.78      6.50 o
   2   2   1      960.69      987.16     25.96 o
   3   2   1     4312.89     4324.89    100.49 o
   4   2   1       34.12       34.56      1.04 o
   5   2   1       16.63       16.66      1.20 o
   6   2   1        0.15        1.90      1.02 o
   7   2   1        0.15       -0.26      1.23 o
   8   2   1      148.49      139.78      4.92 o
   9   2   1        0.00        1.08      1.29 o
  -9   3   1        0.36        1.63      1.11 o
  -8   3   1        1.35        2.91      1.04 o
  -7   3   1        3.70        3.85      1.02 o
  -6   3   1       76.11       78.73      2.25 o
  -5   3   1       62.83       68.51      1.22 o
  -4   3   1       15.91       18.85      1.17 o
  -3   3   1       61.95       54.48      1.15 o
  -2   3   1      889.58      971.31     22.26 o
  -1   3   1       42.23       69.02      3.37 o
   0   3   1     2867.35     2378.35     44.81 o
   1   3   1        0.17        2.23      2.06 o
   2   3   1      102.30      121.99      4.85 o
   3   3   1        3.98        3.19      1.20 o
   4   3   1       10.71       16.69      1.12 o
   5   3   1        2.39        1.64      1.07 o
   6   3   1        8.08       11.28      0.97 o
   7   3   1       63.38       68.25      1.59 o
   8   3   1       85.50       89.44      3.46 o
   9   3   1        1.14        1.75      1.21 o
  -9   4   1       11.46       13.50      1.19 o
  -8   4   1        8.76        4.19      1.11 o
  -7   4   1       25.99       17.55      1.05 o
  -6   4   1        8.03        8.14      1.06 o
  -5   4   1       30.10       24.12      1.29 o
  -4   4   1        6.02        7.48      1.04 o
  -3   4   1      196.37      206.44      8.46 o
  -2   4   1       13.27        4.84      1.47 o
  -1   4   1      438.06      374.62     13.72 o
   0   4   1      969.47      733.01     13.22 o
   1   4   1      239.80      235.95      8.67 o
   2   4   1       87.34       71.27      2.62 o
   3   4   1      356.27      393.83     12.63 o
   4   4   1       23.69       18.24      1.14 o
   5   4   1       58.49       66.33      1.92 o
   6   4   1        5.30        4.02      1.19 o
   7   4   1      455.14      470.73     17.14 o
   8   4   1        9.96       13.06      1.24 o
   9   4   1        0.84        1.89      1.11 o
  -9   5   1       71.39       63.51      2.72 o
  -8   5   1       11.81       12.50      1.09 o
  -7   5   1       18.13       18.52      1.49 o
  -6   5   1        3.67        4.65      1.13 o
  -5   5   1       40.09       44.87      1.70 o
  -4   5   1       15.77       11.34      1.17 o
  -3   5   1        6.73        4.93      1.16 o
  -2   5   1       79.98       82.34      2.47 o
  -1   5   1       28.46       35.89      1.39 o
   0   5   1      200.54      213.91      3.81 o
   1   5   1        0.00        2.99      1.53 o
   2   5   1       45.69       32.57      1.72 o
   3   5   1        7.29        4.21      1.19 o
   4   5   1      626.42      627.04     21.66 o
   5   5   1       90.75       81.60      2.62 o
   6   5   1       17.88       17.49      1.26 o
   7   5   1       29.11       34.69      1.72 o
   8   5   1       14.07       13.97      1.20 o
  -8   6   1       34.56       41.84      1.63 o
  -7   6   1       29.58       26.76      1.14 o
  -6   6   1       26.17       22.80      1.26 o
  -5   6   1       61.28       67.22      2.18 o
  -4   6   1       15.58       12.22      1.44 o
  -3   6   1       95.85      103.06      3.56 o
  -2   6   1       28.65       23.15      1.46 o
  -1   6   1      811.04      709.88     23.11 o
   0   6   1       97.71       95.39      2.00 o
   1   6   1      231.95      216.79      7.85 o
   2   6   1       77.10       66.61      1.76 o
   3   6   1       11.83       14.76      1.57 o
   4   6   1       77.58       89.12      2.90 o
   5   6   1        0.13       -0.34      1.28 o
   6   6   1       33.91       41.63      1.48 o
   7   6   1       12.06       11.70      1.27 o
   8   6   1        8.53       10.48      1.21 o
  -8   7   1       76.96       74.81      2.98 o
  -7   7   1        7.37        7.04      1.21 o
  -6   7   1       16.93       13.19      1.13 o
  -5   7   1      239.63      231.26      8.56 o
  -4   7   1        0.62       -0.86      1.15 o
  -3   7   1        1.53        1.16      1.25 o
  -2   7   1       48.30       39.64      1.65 o
  -1   7   1      280.85      252.99      9.22 o
   0   7   1      208.28      206.35      5.53 o
   1   7   1      229.92      236.55      8.52 o
   2   7   1       11.66        7.09      1.35 o
   3   7   1       46.07       54.69      1.69 o
   4   7   1       30.89       31.17      1.70 o
   5   7   1        8.22        8.53      1.22 o
   6   7   1        7.15        6.46      1.12 o
   7   7   1       11.64       12.18      1.11 o
   8   7   1        8.65        7.48      1.30 o
  -8   8   1        0.03        0.09      1.22 o
  -7   8   1        6.73        9.46      1.23 o
  -6   8   1        1.92        2.49      1.05 o
  -5   8   1       16.81       24.61      1.73 o
  -4   8   1       30.69       38.53      1.39 o
  -3   8   1      272.58      251.79     11.30 o
  -2   8   1        0.23        1.19      1.25 o
  -1   8   1       48.45       49.85      2.27 o
   0   8   1      491.81      505.51     12.96 o
   1   8   1      174.95      154.45      7.31 o
   2   8   1        0.45        1.94      1.43 o
   3   8   1       84.25       79.11      3.29 o
   4   8   1       97.62      116.94      5.08 o
   5   8   1        0.00        1.47      1.18 o
   6   8   1       16.92       14.41      1.08 o
   7   8   1        1.68        1.90      1.25 o
  -7   9   1        0.20        1.33      1.26 o
  -6   9   1        7.88        7.61      1.28 o
  -5   9   1        0.20        1.74      1.31 o
  -4   9   1       56.93       54.86      2.18 o
  -3   9   1      488.35      451.11     23.91 o
  -2   9   1      541.83      532.20     22.98 o
  -1   9   1        9.60        9.37      1.29 o
   0   9   1      116.63      122.89      3.53 o
   1   9   1       36.22       34.65      2.03 o
   2   9   1        2.56        3.23      1.32 o
   3   9   1        0.01        0.52      1.17 o
   4   9   1        0.29        2.19      1.37 o
   5   9   1        0.65        1.64      1.09 o
   6   9   1       10.09       13.48      1.20 o
   7   9   1        1.28        4.16      1.31 o
  -7  10   1        8.61       11.63      1.19 o
  -6  10   1       30.96       31.00      1.83 o
  -5  10   1       13.38       14.64      1.23 o
  -4  10   1       71.06       69.76      3.11 o
  -3  10   1      180.00      198.99     10.82 o
  -2  10   1        6.62        3.62      1.26 o
  -1  10   1       82.47       76.73      2.96 o
   0  10   1        7.84        9.37      1.44 o
   1  10   1       13.94       16.79      1.57 o
   2  10   1       21.68       23.02      1.28 o
   3  10   1       24.10       27.02      1.19 o
   4  10   1       29.07       21.13      1.33 o
   5  10   1        0.09       -0.07      1.31 o
   6  10   1        0.03        1.71      1.19 o
  -6  11   1       20.73       23.95      1.81 o
  -5  11   1        3.19        5.37      1.39 o
  -4  11   1       15.17       11.24      1.22 o
  -3  11   1       90.22       86.57      3.19 o
  -2  11   1      140.40      142.85      5.56 o
  -1  11   1       45.68       53.99      2.67 o
   0  11   1        3.98        3.27      1.27 o
   1  11   1       64.95       66.00      3.47 o
   2  11   1      147.98      136.60      6.01 o
   3  11   1       37.86       40.89      2.62 o
   4  11   1       10.43       14.31      1.55 o
   5  11   1        0.14        1.42      1.29 o
   6  11   1        4.24        2.47      1.19 o
  -5  12   1        1.84        1.69      1.28 o
  -4  12   1        0.90        2.57      1.09 o
  -3  12   1        1.46        4.02      1.29 o
  -2  12   1        0.29        0.70      1.29 o
  -1  12   1        7.42       11.08      1.32 o
   0  12   1        0.00        0.74      1.22 o
   1  12   1      131.28      134.50      7.13 o
   2  12   1      127.36      124.18      8.42 o
   3  12   1       33.15       32.27      1.59 o
   4  12   1       24.11       28.79      2.09 o
   5  12   1        0.13       -0.60      1.51 o
  -4  13   1        0.24        3.71      1.51 o
  -3  13   1        0.31        1.98      1.46 o
  -2  13   1        0.20        2.21      1.41 o
  -1  13   1        4.00        3.92      1.53 o
   0  13   1        6.46        5.31      1.42 o
   1  13   1       24.50       22.75      1.56 o
   2  13   1       20.25       17.07      1.68 o
   3  13   1       29.60       28.40      1.72 o
   4  13   1       28.60       23.66      1.59 o
  -3  14   1        0.13       -0.50      1.48 o
  -2  14   1        1.11        1.92      1.50 o
  -1  14   1        1.48        1.70      1.46 o
   0  14   1        6.18        7.77      1.59 o
   1  14   1        0.45        2.54      1.67 o
   2  14   1        2.12        2.18      1.91 o
   3  14   1        3.13        6.75      1.74 o
  -9   0   2       21.14       19.57      1.74 o
  -8   0   2        7.19       10.48      1.47 o
  -7   0   2        3.58        5.31      1.31 o
  -6   0   2       78.04       77.70      1.79 o
  -5   0   2     2641.97     2986.21     23.92 o
  -4   0   2      131.44      117.73      1.85 o
  -3   0   2      317.67      363.81      2.60 o
  -2   0   2     1667.16     2305.76      7.54 o
  -1   0   2     1470.21     1723.00      8.57 o
   0   0   2     2758.73     2332.74     30.67 o
   1   0   2     4243.41     3786.24    105.41 o
   2   0   2        0.02        0.39      1.92 o
   3   0   2        4.31        2.50      1.45 o
   4   0   2       12.20       19.80      1.40 o
   5   0   2      204.58      182.86      6.89 o
   6   0   2       28.78       28.35      1.71 o
   7   0   2        0.21        0.50      1.40 o
   8   0   2       13.70       11.74      1.79 o
   9   0   2        3.89        4.40      1.64 o
  -9   1   2        1.37        3.76      1.02 o
  -8   1   2       19.91       16.91      1.03 o
  -7   1   2        1.11        1.24      1.05 o
  -6   1   2        8.81        6.99      1.13 o
  -5   1   2       39.85       32.76      1.08 o
  -4   1   2     1296.95     1467.57     10.27 o
  -3   1   2      225.79      247.05      2.53 o
  -2   1   2    10994.12    11096.73    134.61 o
  -1   1   2       37.07       28.61      1.65 o
   0   1   2      776.94      819.26     42.87 o
   1   1   2     1065.45      916.08     28.10 o
   2   1   2     1588.05     1512.58     41.69 o
   3   1   2       46.83       34.02      1.19 o
   4   1   2       14.97       18.44      1.03 o
   5   1   2        0.12        1.40      1.05 o
   6   1   2       42.86       40.95      2.09 o
   7   1   2       30.79       32.63      1.45 o
   8   1   2        0.75        2.50      1.12 o
   9   1   2        1.32        2.53      1.42 o
  -9   2   2       48.19       41.96      3.05 o
  -8   2   2       14.56       15.38      1.07 o
  -7   2   2       16.06       15.51      1.20 o
  -6   2   2       33.46       39.09      1.07 o
  -5   2   2       20.28       22.82      1.09 o
  -4   2   2     1270.08     1396.37     16.15 o
  -3   2   2      561.33      624.30      5.57 o
  -2   2   2     1659.68     2069.80     27.51 o
  -1   2   2    19330.37    16627.08    443.62 o
   0   2   2      295.08      240.32     10.21 o
   1   2   2     1370.74     1179.36     34.92 o
   2   2   2        3.40        4.99      1.49 o
   3   2   2      356.33      375.11      9.83 o
   4   2   2       47.39       48.64      1.38 o
   5   2   2        3.13        3.52      1.14 o
   6   2   2       76.85       66.36      1.43 o
   7   2   2       16.64       15.94      1.13 o
   8   2   2       21.35       14.69      1.25 o
   9   2   2        0.01        0.28      1.32 o
  -9   3   2       18.29       15.05      1.13 o
  -8   3   2        0.03       -0.02      1.24 o
  -7   3   2        1.49        1.31      1.02 o
  -6   3   2        2.73        2.35      1.06 o
  -5   3   2       12.89       13.97      1.12 o
  -4   3   2       61.48       53.00      1.11 o
  -3   3   2       11.49       23.81      1.26 o
  -2   3   2      284.89      314.40      5.44 o
  -1   3   2    14833.99    12226.70    238.62 o
   0   3   2        2.40        2.60      2.14 o
   1   3   2        9.65        3.68      1.86 o
   2   3   2     1688.89     1870.22     73.49 o
   3   3   2       22.98       15.07      1.17 o
   4   3   2       64.04       81.64      3.23 o
   5   3   2        4.19        6.13      1.32 o
   6   3   2        0.81        3.41      1.21 o
   7   3   2      203.40      203.67      6.87 o
   8   3   2       31.01       24.16      1.21 o
  -9   4   2        1.84        3.39      1.12 o
  -8   4   2        0.83        1.06      1.18 o
  -7   4   2        0.03        1.68      0.91 o
  -6   4   2        0.07        1.15      0.94 o
  -5   4   2       56.98       45.71      1.25 o
  -4   4   2       26.36       19.14      1.10 o
  -3   4   2       41.99       41.16      1.46 o
  -2   4   2        2.39        3.67      1.28 o
  -1   4   2     1207.47     1118.19     42.91 o
   0   4   2      741.27      745.23     22.83 o
   1   4   2        0.61       -0.27      1.37 o
   2   4   2      738.61      815.03     34.52 o
   3   4   2      119.84      148.01      4.67 o
   4   4   2      347.89      389.28     13.29 o
   5   4   2        6.13       12.01      1.06 o
   6   4   2       43.98       48.59      1.81 o
   7   4   2      221.24      211.21      8.52 o
   8   4   2        0.19        1.98      1.32 o
  -9   5   2       14.01       11.25      1.05 o
  -8   5   2        0.26       -0.56      1.03 o
  -7   5   2        3.82        6.04      1.03 o
  -6   5   2        0.73        2.62      1.12 o
  -5   5   2       32.81       36.51      1.13 o
  -4   5   2      533.03      520.12     13.37 o
  -3   5   2      132.49      154.82      4.92 o
  -2   5   2        3.88        5.44      1.36 o
  -1   5   2      122.71      100.48      3.52 o
   0   5   2        1.24        1.85      1.38 o
   1   5   2      188.99      174.07      3.09 o
   2   5   2       41.71       48.74      1.54 o
   3   5   2      957.36     1051.16     46.33 o
   4   5   2       83.80      104.56      3.71 o
   5   5   2       41.75       40.21      1.48 o
   6   5   2      219.16      227.05      7.92 o
   7   5   2        0.32        0.92      1.11 o
   8   5   2        4.87        5.98      1.26 o
  -9   6   2       56.82       55.40      1.68 o
  -8   6   2        0.02        1.53      1.14 o
  -7   6   2        1.59        1.51      1.04 o
  -6   6   2       21.58       19.17      1.17 o
  -5   6   2       54.98       66.20      2.77 o
  -4   6   2       10.80       14.39      1.32 o
  -3   6   2      115.81      122.62      4.48 o
  -2   6   2        8.07        5.05      1.39 o
  -1   6   2      186.19      191.99      5.54 o
   0   6   2       44.38       44.52      1.70 o
   1   6   2        0.60        1.44      1.30 o
   2   6   2       24.04       26.13      1.45 o
   3   6   2      440.79      434.76     18.41 o
   4   6   2        4.55        4.49      1.20 o
   5   6   2        7.46       16.20      1.09 o
   6   6   2       32.91       34.46      1.18 o
   7   6   2       10.45       11.14      1.15 o
   8   6   2        8.91        7.41      1.37 o
  -8   7   2        0.49       -0.01      1.22 o
  -7   7   2        1.03        1.45      1.13 o
  -6   7   2      131.35      162.28      3.78 o
  -5   7   2       84.05       80.63      2.13 o
  -4   7   2       54.05       47.17      1.39 o
  -3   7   2        0.71        1.40      1.25 o
  -2   7   2       62.67       61.45      3.18 o
  -1   7   2      153.50      147.96      5.77 o
   0   7   2      129.84      126.17      3.07 o
   1   7   2        0.62        1.18      1.26 o
   2   7   2       28.98       21.47      1.63 o
   3   7   2       33.41       37.10      1.47 o
   4   7   2       16.73       21.16      1.38 o
   5   7   2       13.76       10.16      1.19 o
   6   7   2      142.48      150.04      5.92 o
   7   7   2        0.51        1.94      1.10 o
   8   7   2        0.17        0.46      1.42 o
  -8   8   2       37.80       38.54      1.30 o
  -7   8   2       27.23       27.88      1.20 o
  -6   8   2      127.21      131.49      2.57 o
  -5   8   2       11.46       15.41      1.21 o
  -4   8   2       17.76       18.02      1.26 o
  -3   8   2      184.97      193.74      8.59 o
  -2   8   2       41.23       45.09      2.68 o
  -1   8   2      231.37      224.87      8.36 o
   0   8   2      172.55      171.28      4.46 o
   1   8   2       28.89       27.53      1.74 o
   2   8   2       63.07       68.39      1.45 o
   3   8   2      102.83       92.74      4.06 o
   4   8   2       16.69       16.80      1.24 o
   5   8   2        7.65        7.46      1.11 o
   6   8   2        4.35        3.86      1.36 o
   7   8   2        4.05        3.65      1.20 o
  -7   9   2        0.44        0.62      1.17 o
  -6   9   2        3.67        3.41      1.21 o
  -5   9   2       76.90       73.64      3.15 o
  -4   9   2      364.32      385.10     19.11 o
  -3   9   2       68.25       67.94      3.84 o
  -2   9   2       17.76       19.39      1.39 o
  -1   9   2        0.57        1.11      1.25 o
   0   9   2      237.96      239.47      6.92 o
   1   9   2        0.04        1.82      1.68 o
   2   9   2        3.00        1.91      1.45 o
   3   9   2        9.68        9.88      1.43 o
   4   9   2        4.48        5.85      1.25 o
   5   9   2        0.01        1.48      1.19 o
   6   9   2        0.96        1.85      1.11 o
   7   9   2        0.11        2.30      1.15 o
  -7  10   2       12.59       13.30      1.54 o
  -6  10   2        9.23        8.68      1.23 o
  -5  10   2        0.51        0.88      1.19 o
  -4  10   2      226.36      234.32     11.02 o
  -3  10   2      190.28      188.15      8.34 o
  -2  10   2      104.61      104.19      5.32 o
  -1  10   2        8.40        9.58      1.30 o
   0  10   2       54.46       52.30      2.17 o
   1  10   2       96.22       89.67      4.39 o
   2  10   2       26.73       25.41      1.60 o
   3  10   2       53.52       56.75      2.07 o
   4  10   2       13.20       16.82      1.44 o
   5  10   2        1.15        3.48      1.16 o
   6  10   2        0.00        2.26      1.28 o
  -6  11   2       15.89       14.76      1.19 o
  -5  11   2        0.85        0.94      1.17 o
  -4  11   2        9.47       12.28      1.35 o
  -3  11   2       10.54        7.88      1.24 o
  -2  11   2       16.46       21.91      1.29 o
  -1  11   2       15.48       13.96      1.56 o
   0  11   2       89.90       92.79      2.97 o
   1  11   2      139.81      138.80      4.70 o
   2  11   2       23.51       25.11      1.65 o
   3  11   2        0.31        0.96      1.57 o
   4  11   2        6.34        7.40      1.27 o
   5  11   2       19.00       22.68      1.85 o
   6  11   2        1.88        8.24      1.54 o
  -6  12   2        7.42        5.50      1.38 o
  -5  12   2        1.22        3.81      1.34 o
  -4  12   2        1.54        2.95      1.23 o
  -3  12   2        6.40        6.11      1.25 o
  -2  12   2        0.61        1.65      1.36 o
  -1  12   2        4.56        5.15      1.39 o
   0  12   2        7.67        7.96      1.52 o
   1  12   2       82.05       86.58      2.83 o
   2  12   2       29.54       29.11      1.53 o
   3  12   2        0.21        3.35      1.80 o
   4  12   2       40.83       47.64      2.49 o
   5  12   2       19.39       24.27      1.76 o
  -5  13   2        2.88        4.96      1.34 o
  -4  13   2        3.65        4.88      1.30 o
  -3  13   2        0.65        2.34      1.23 o
  -2  13   2        1.74        3.25      1.49 o
  -1  13   2        4.95        6.38      1.39 o
   0  13   2       18.23       22.45      1.47 o
   1  13   2       12.46       14.08      1.66 o
   2  13   2       17.18       16.11      1.84 o
   3  13   2        7.82       11.65      1.68 o
   4  13   2        5.07        5.38      1.49 o
  -3  14   2        1.68        2.15      1.32 o
  -2  14   2        3.30        3.25      1.67 o
  -1  14   2        0.15        0.48      1.55 o
   0  14   2        0.01        1.88      1.56 o
   1  14   2       16.68       19.83      1.96 o
   2  14   2       43.61       46.89      3.07 o
 -10   1   3        4.66        2.50      1.24 o
  -9   1   3        3.46        4.83      1.20 o
  -8   1   3        9.37        7.17      0.89 o
  -7   1   3        0.09        1.99      0.92 o
  -6   1   3      148.14      163.93      2.89 o
  -5   1   3     1165.11     1251.61      9.83 o
  -4   1   3      223.86      237.25      2.01 o
  -3   1   3        6.90        0.23      1.18 o
  -2   1   3     7402.20     7689.72     36.12 o
  -1   1   3      530.97      648.56      8.05 o
   0   1   3      182.97      157.73      9.58 o
   1   1   3     1898.11     1604.36     28.98 o
   2   1   3       28.04        9.07      1.31 o
   3   1   3       84.62       80.28      1.99 o
   4   1   3       73.25       69.33      1.74 o
   5   1   3        0.47        0.85      1.02 o
   6   1   3      235.05      223.06      8.03 o
   7   1   3       51.63       49.47      2.21 o
   8   1   3        8.78       11.35      1.33 o
  -9   2   3        7.43        7.88      1.13 o
  -8   2   3        4.74        5.81      1.07 o
  -7   2   3       14.66       12.01      1.00 o
  -6   2   3        4.56        2.91      0.91 o
  -5   2   3       89.48      107.29      1.91 o
  -4   2   3      515.13      476.61      6.13 o
  -3   2   3      289.33      312.35      3.46 o
  -2   2   3    20334.00    18818.02    408.02 o
  -1   2   3       89.40      125.18      2.19 o
   0   2   3      638.86      647.55     30.03 o
   1   2   3     2125.41     1691.09     32.52 o
   2   2   3       34.37       53.11      1.94 o
   3   2   3      375.05      297.33      9.09 o
   4   2   3        8.86       11.57      1.32 o
   5   2   3       22.65       17.87      1.25 o
   6   2   3      297.15      294.48     11.64 o
   7   2   3       80.07       78.30      3.44 o
   8   2   3       12.40       12.07      1.16 o
  -9   3   3       43.43       43.75      1.70 o
  -8   3   3        5.22        6.04      1.03 o
  -7   3   3        0.00        2.06      1.08 o
  -6   3   3      101.96       94.99      2.37 o
  -5   3   3        3.88        6.60      1.07 o
  -4   3   3      143.96      149.19      2.00 o
  -3   3   3      410.91      454.17      5.12 o
  -2   3   3      998.27     1140.22     16.69 o
  -1   3   3    16839.55    14447.69    376.38 o
   0   3   3      462.44      453.87     13.33 o
   1   3   3     2253.09     2108.21     44.65 o
   2   3   3       57.96       56.65      2.33 o
   3   3   3      798.28      814.70     31.33 o
   4   3   3       19.40       19.64      1.25 o
   5   3   3        0.14        1.69      0.97 o
   6   3   3       72.91       62.87      3.46 o
   7   3   3        8.57        7.26      1.17 o
   8   3   3        0.14        1.95      1.07 o
  -9   4   3        0.58        0.46      1.21 o
  -8   4   3        1.23        2.30      0.94 o
  -7   4   3        0.12        2.13      1.20 o
  -6   4   3        6.29        8.82      1.02 o
  -5   4   3        4.72        6.33      0.98 o
  -4   4   3      168.45      191.04      2.89 o
  -3   4   3      306.11      348.56      6.53 o
  -2   4   3       11.08       12.90      1.26 o
  -1   4   3     3114.39     2952.57    114.67 o
   0   4   3     1465.39     1188.67     22.93 o
   1   4   3     1315.80     1215.64     17.80 o
   2   4   3     1538.63     1492.31     52.04 o
   3   4   3       10.38        7.69      1.51 o
   4   4   3        0.77        1.09      1.20 o
   5   4   3       38.95       38.10      1.25 o
   6   4   3      314.09      319.30      9.71 o
   7   4   3       78.54       70.16      3.73 o
   8   4   3        9.31        9.58      1.25 o
  -9   5   3        1.44        3.31      1.14 o
  -8   5   3        6.15        5.58      1.16 o
  -7   5   3        3.80        4.40      1.16 o
  -6   5   3      165.08      177.08      4.50 o
  -5   5   3       83.73       72.38      1.19 o
  -4   5   3       40.38       36.88      1.13 o
  -3   5   3       13.78       18.12      1.39 o
  -2   5   3      572.67      615.96     18.80 o
  -1   5   3      953.49      958.00     40.42 o
   0   5   3      196.60      181.95      6.27 o
   1   5   3       42.54       51.47      2.27 o
   2   5   3     1228.34     1205.22     46.12 o
   3   5   3      338.75      331.67     11.57 o
   4   5   3        1.75        3.53      1.11 o
   5   5   3        5.18        5.79      1.13 o
   6   5   3        2.48        5.00      1.14 o
   7   5   3        0.53        2.49      1.12 o
   8   5   3        6.13        4.52      1.22 o
  -9   6   3        8.35        7.44      1.21 o
  -8   6   3        3.16        3.83      1.18 o
  -7   6   3       13.19       13.79      1.03 o
  -6   6   3       49.01       40.87      1.30 o
  -5   6   3       29.09       36.18      1.18 o
  -4   6   3      477.62      489.73     16.44 o
  -3   6   3      280.29      319.48      9.08 o
  -2   6   3      172.56      182.16      7.82 o
  -1   6   3       26.03       37.11      1.55 o
   0   6   3       50.48       45.68      1.65 o
   1   6   3        1.49        3.20      1.43 o
   2   6   3      173.70      171.94      6.03 o
   3   6   3        8.13        9.40      1.30 o
   4   6   3        9.56        5.10      1.14 o
   5   6   3        5.61        6.78      1.21 o
   6   6   3      102.22       97.02      2.26 o
   7   6   3        5.39        5.95      1.27 o
   8   6   3        0.32        3.42      1.25 o
  -8   7   3        0.11        0.46      1.31 o
  -7   7   3        3.25        5.50      1.11 o
  -6   7   3       75.29       74.52      2.54 o
  -5   7   3      179.59      205.55      5.99 o
  -4   7   3      154.86      149.36      5.36 o
  -3   7   3      156.40      162.45      5.50 o
  -2   7   3       12.06       15.24      1.46 o
  -1   7   3        0.23        1.72      1.44 o
   0   7   3        1.42        1.51      1.50 o
   1   7   3       24.76       27.48      1.80 o
   2   7   3        7.35        8.95      1.60 o
   3   7   3       80.07       93.98      2.18 o
   4   7   3        0.03        0.41      1.11 o
   5   7   3       30.17       32.55      1.37 o
   6   7   3       27.86       24.12      1.37 o
   7   7   3        0.23        3.16      1.37 o
  -8   8   3       23.51       22.84      1.42 o
  -7   8   3       21.03       20.27      1.19 o
  -6   8   3        0.77        0.86      1.08 o
  -5   8   3       73.30       65.22      3.47 o
  -4   8   3       31.89       37.95      1.49 o
  -3   8   3        7.43       10.92      1.38 o
  -2   8   3       13.41       11.19      1.32 o
  -1   8   3      265.02      238.23      9.65 o
   0   8   3       22.10       18.46      1.32 o
   1   8   3       14.20       16.56      1.68 o
   2   8   3        4.70        5.38      1.39 o
   3   8   3        0.73        1.51      1.45 o
   4   8   3        1.36        0.64      1.30 o
   5   8   3       27.59       29.23      1.28 o
   6   8   3       11.89        9.46      1.30 o
   7   8   3        0.14       -0.20      1.17 o
  -8   9   3        0.44        2.65      1.30 o
  -7   9   3        1.60        3.34      1.13 o
  -6   9   3        0.91        2.01      1.04 o
  -5   9   3        0.07        2.27      1.36 o
  -4   9   3        5.54        7.01      1.35 o
  -3   9   3        6.00        8.02      1.11 o
  -2   9   3        4.75        7.11      1.16 o
  -1   9   3        4.60        6.11      1.29 o
   0   9   3        3.63        4.54      1.47 o
   1   9   3       89.56       75.53      2.08 o
   2   9   3       98.05       85.93      4.07 o
   3   9   3       19.47       25.03      1.93 o
   4   9   3        2.33        5.87      1.56 o
   5   9   3       12.09       11.13      1.34 o
   6   9   3        0.20        0.59      1.19 o
  -7  10   3        2.13        2.18      1.23 o
  -6  10   3       10.20       11.05      1.05 o
  -5  10   3        1.52        1.80      1.43 o
  -4  10   3       16.15       13.24      1.13 o
  -3  10   3        6.38        4.98      1.30 o
  -2  10   3        2.48        5.20      1.26 o
  -1  10   3       40.18       36.58      2.06 o
   0  10   3       10.02       11.22      1.45 o
   1  10   3       20.27       17.45      2.76 o
   2  10   3        5.30        2.70      1.70 o
   3  10   3       55.78       61.76      2.77 o
   4  10   3        0.75        1.00      1.53 o
   5  10   3        0.39        1.12      1.34 o
   6  10   3        7.04        5.63      1.34 o
  -6  11   3       27.96       28.25      1.36 o
  -5  11   3        0.33       -0.18      1.46 o
  -4  11   3        0.89        2.03      1.16 o
  -3  11   3        0.95        2.85      1.30 o
  -2  11   3       54.56       53.50      2.71 o
  -1  11   3        2.58        3.47      1.22 o
   0  11   3        0.81        3.26      1.46 o
   1  11   3       22.85       25.57      1.62 o
   2  11   3       98.95       96.84      3.68 o
   3  11   3       98.72       94.47      3.32 o
   4  11   3       21.63       25.50      2.23 o
   5  11   3        0.05        0.25      1.43 o
  -6  12   3       12.78       12.62      1.25 o
  -5  12   3        3.49        1.75      1.30 o
  -4  12   3        0.01        0.70      1.33 o
  -3  12   3        2.84        4.87      1.25 o
  -2  12   3        6.86        9.46      1.25 o
  -1  12   3        5.42        5.18      1.33 o
   0  12   3        8.49       11.45      1.44 o
   1  12   3       38.03       38.86      3.16 o
   2  12   3        0.02        0.47      1.43 o
   3  12   3       10.33        7.54      1.47 o
   4  12   3       53.13       54.33      3.62 o
  -5  13   3        0.31        2.22      1.29 o
  -4  13   3        7.49        5.48      1.38 o
  -3  13   3       11.10        9.10      1.28 o
  -2  13   3       26.28       27.58      1.62 o
  -1  13   3        6.13        6.09      1.66 o
   0  13   3        1.45        2.97      1.80 o
   1  13   3        0.18        1.08      1.58 o
   2  13   3       67.15       59.16      2.84 o
   3  13   3       90.31       90.44      4.47 o
  -3  14   3        0.21        1.11      1.38 o
  -2  14   3        2.74        5.88      1.74 o
  -1  14   3        0.01        1.64      1.66 o
   0  14   3       35.18       34.06      1.97 o
   1  14   3       44.83       44.38      2.03 o
   2  14   3        0.86        1.52      1.68 o
 -10   0   4       22.99       15.44      1.74 o
  -9   0   4        1.44        2.23      1.67 o
  -8   0   4        1.29        2.53      1.32 o
  -7   0   4       23.58       22.40      1.37 o
  -6   0   4      288.28      297.42      3.18 o
  -5   0   4       30.07       24.76      1.42 o
  -4   0   4      387.73      382.12      3.69 o
  -3   0   4       21.68        2.64      1.41 o
  -2   0   4      270.02      281.39      2.60 o
  -1   0   4       43.69       32.97      2.26 o
   0   0   4     3953.07     3352.73     90.65 o
   1   0   4        3.09        1.31      3.03 o
   2   0   4       40.10       65.23      3.45 o
   3   0   4       91.71       87.92      5.07 o
   4   0   4        8.73       13.59      1.77 o
   5   0   4      408.96      341.33     18.63 o
   6   0   4     1068.43     1075.92     71.62 o
   7   0   4       33.27       31.92      2.36 o
   8   0   4       20.69       19.44      1.81 o
 -10   1   4        0.86        0.56      1.19 o
  -9   1   4        3.88        6.46      1.01 o
  -8   1   4        1.05        2.67      0.95 o
  -7   1   4        5.17        5.09      0.99 o
  -6   1   4      169.25      176.96      2.12 o
  -5   1   4       22.07       20.63      1.04 o
  -4   1   4        1.24        8.73      1.21 o
  -3   1   4      947.87      977.92      5.85 o
  -2   1   4      171.68      212.10      1.92 o
  -1   1   4     3340.63     3837.13     69.18 o
   0   1   4      278.45      328.47     20.79 o
   1   1   4      192.07      172.39      4.04 o
   2   1   4     1657.97     1514.36     47.16 o
   3   1   4       71.69       86.39      2.09 o
   4   1   4       25.24       20.14      1.23 o
   5   1   4       55.27       57.52      2.61 o
   6   1   4      300.65      315.34     12.78 o
   7   1   4        1.06        0.27      1.14 o
   8   1   4        0.05        2.37      1.13 o
 -10   2   4       11.82       12.21      1.09 o
  -9   2   4        1.29        0.50      1.11 o
  -8   2   4        0.02        1.60      1.04 o
  -7   2   4        3.05        3.24      1.12 o
  -6   2   4       19.43       21.83      1.12 o
  -5   2   4       12.59       24.01      1.01 o
  -4   2   4       22.14       23.57      1.09 o
  -3   2   4     1736.40     1805.73     13.87 o
  -2   2   4      781.83      855.55      7.41 o
  -1   2   4       64.58       65.33      2.04 o
   0   2   4        1.59        4.25      1.90 o
   1   2   4       18.68       18.94      1.55 o
   2   2   4      691.67      592.70     21.72 o
   3   2   4      915.84      966.46     33.47 o
   4   2   4      106.91      108.28      4.36 o
   5   2   4      278.73      281.46     10.65 o
   6   2   4      194.04      198.58      9.71 o
   7   2   4        6.76        5.60      1.22 o
   8   2   4        4.44        4.98      1.30 o
  -9   3   4        1.10        3.73      1.01 o
  -8   3   4        0.05       -0.52      0.94 o
  -7   3   4        2.80        2.25      0.99 o
  -6   3   4      114.35      107.12      2.52 o
  -5   3   4       82.71       75.17      1.37 o
  -4   3   4        6.96        3.94      1.00 o
  -3   3   4        3.13        1.21      1.03 o
  -2   3   4     3378.87     3416.98     59.38 o
  -1   3   4       16.53       24.48      1.81 o
   0   3   4        9.84       11.50      1.54 o
   1   3   4      333.50      347.44      8.57 o
   2   3   4     3297.21     3133.07    102.48 o
   3   3   4       43.16       41.73      1.73 o
   4   3   4        0.36        0.18      1.27 o
   5   3   4      210.83      237.67      9.68 o
   6   3   4       17.19       16.01      1.20 o
   7   3   4        4.41        5.33      1.45 o
   8   3   4        0.07        1.29      1.37 o
  -9   4   4        5.24        7.70      1.08 o
  -8   4   4        4.91        5.09      1.09 o
  -7   4   4       11.93       16.49      1.08 o
  -6   4   4      137.12      136.95      3.35 o
  -5   4   4       54.92       56.60      1.80 o
  -4   4   4       31.90       37.74      3.83 o
  -3   4   4      335.98      366.70      5.00 o
  -2   4   4      270.05      264.75      5.58 o
  -1   4   4      437.09      548.09     25.94 o
   0   4   4      136.62      123.71      4.98 o
   1   4   4      571.40      443.05     14.11 o
   2   4   4      357.36      376.34     14.20 o
   3   4   4        0.07        0.45      1.28 o
   4   4   4        3.99        5.34      1.19 o
   5   4   4        5.67        6.49      1.23 o
   6   4   4       16.18       12.14      1.27 o
   7   4   4        8.57        6.87      1.23 o
   8   4   4        0.59        0.02      1.31 o
  -9   5   4        7.75        8.62      1.12 o
  -8   5   4        1.12        1.08      1.16 o
  -7   5   4       17.45       16.75      0.95 o
  -6   5   4        9.77       10.43      1.10 o
  -5   5   4        0.06        1.36      1.01 o
  -4   5   4      301.18      340.11      6.82 o
  -3   5   4        4.34       12.82      1.61 o
  -2   5   4        7.22        5.26      1.30 o
  -1   5   4     1366.14     1403.63     76.34 o
   0   5   4      192.65      180.32      3.42 o
   1   5   4       36.63       35.05      1.71 o
   2   5   4      311.48      279.53     10.58 o
   3   5   4      261.46      266.80     11.14 o
   4   5   4        0.71        1.80      1.23 o
   5   5   4       91.84       85.12      3.35 o
   6   5   4       37.40       40.49      2.21 o
   7   5   4        0.09        0.55      1.31 o
   8   5   4        0.55        2.31      1.35 o
  -9   6   4        1.41        3.08      1.20 o
  -8   6   4        1.51        3.72      1.12 o
  -7   6   4       40.11       36.61      1.15 o
  -6   6   4       32.55       30.06      1.24 o
  -5   6   4      263.25      249.56      4.44 o
  -4   6   4      143.89      145.10      4.37 o
  -3   6   4        3.30        4.98      1.23 o
  -2   6   4     1805.73     1952.97     82.13 o
  -1   6   4      778.05      758.36     28.17 o
   0   6   4        1.20       -0.03      1.64 o
   1   6   4       62.92       67.23      3.86 o
   2   6   4       32.78       26.13      1.51 o
   3   6   4        0.04        0.33      1.37 o
   4   6   4        7.20        5.42      1.15 o
   5   6   4        0.59        0.65      1.25 o
   6   6   4        1.78        3.12      1.16 o
   7   6   4        8.67        5.43      1.16 o
  -9   7   4        3.75        5.76      1.24 o
  -8   7   4       10.36       12.20      1.11 o
  -7   7   4        0.13        4.11      1.24 o
  -6   7   4       20.38       20.29      1.20 o
  -5   7   4      782.78      872.65     22.74 o
  -4   7   4      365.70      376.00     11.33 o
  -3   7   4        5.69        8.52      1.45 o
  -2   7   4       81.75      101.90      4.64 o
  -1   7   4      401.58      343.20     12.37 o
   0   7   4      108.24      101.20      2.13 o
   1   7   4       11.60        8.13      1.74 o
   2   7   4      212.66      206.44      3.81 o
   3   7   4        3.17        6.72      1.42 o
   4   7   4       10.54       15.79      1.17 o
   5   7   4        8.64        7.28      1.08 o
   6   7   4        5.12        5.51      1.01 o
   7   7   4        3.69        3.86      1.32 o
  -8   8   4       20.24       20.73      1.18 o
  -7   8   4       29.21       27.93      1.36 o
  -6   8   4       45.04       48.40      1.30 o
  -5   8   4      148.38      151.85      5.43 o
  -4   8   4      139.88      122.80      5.79 o
  -3   8   4       36.68       39.12      2.85 o
  -2   8   4       19.33       17.42      1.32 o
  -1   8   4       25.28       27.59      1.77 o
   0   8   4        0.17        2.01      1.50 o
   1   8   4        2.60        4.00      1.44 o
   2   8   4        0.01        1.98      1.64 o
   3   8   4       41.68       34.81      2.39 o
   4   8   4        0.13        0.76      1.23 o
   5   8   4       10.14        9.29      1.16 o
   6   8   4        4.04        4.85      1.18 o
   7   8   4        1.95        3.11      1.33 o
  -8   9   4       28.28       27.36      1.52 o
  -7   9   4       55.63       56.96      2.64 o
  -6   9   4       12.32        8.74      1.16 o
  -5   9   4       15.17       19.19      1.33 o
  -4   9   4        1.05        2.01      1.39 o
  -3   9   4        4.34        5.95      1.23 o
  -2   9   4       14.74       19.98      1.27 o
  -1   9   4       17.67       19.14      1.31 o
   0   9   4       45.79       42.67      1.71 o
   1   9   4       49.22       48.40      1.78 o
   2   9   4        8.95       10.13      1.47 o
   3   9   4       15.68       20.05      1.50 o
   4   9   4        1.40        1.66      1.41 o
   5   9   4        0.37        0.22      1.18 o
   6   9   4        8.68        7.50      1.24 o
  -7  10   4        2.42        2.34      1.25 o
  -6  10   4        1.07        1.48      1.34 o
  -5  10   4        2.19        1.52      1.19 o
  -4  10   4        8.65        9.20      1.28 o
  -3  10   4       34.83       36.93      2.12 o
  -2  10   4        4.00        4.56      1.37 o
  -1  10   4        0.09       -0.51      1.25 o
   0  10   4        4.88        5.72      1.96 o
   1  10   4        3.48        3.57      1.78 o
   2  10   4        0.33        0.06      1.38 o
   3  10   4       21.48       21.34      1.35 o
   4  10   4       23.51       26.99      2.33 o
   5  10   4        0.94        0.67      1.33 o
   6  10   4        4.37        4.89      1.26 o
  -6  11   4        3.72        5.73      1.14 o
  -5  11   4        1.18        3.84      1.23 o
  -4  11   4       16.44       17.09      1.27 o
  -3  11   4       26.09       26.85      1.65 o
  -2  11   4        0.92        0.93      1.27 o
  -1  11   4        6.86        7.27      1.30 o
   0  11   4        0.99        1.67      1.56 o
   1  11   4        4.73        3.50      1.56 o
   2  11   4        5.88        7.59      1.76 o
   3  11   4        0.68        0.40      2.94 o
   4  11   4        1.89        2.18      1.39 o
   5  11   4        6.98        5.77      1.51 o
  -6  12   4        0.93        1.09      1.36 o
  -5  12   4        0.04        0.92      1.28 o
  -4  12   4       13.38       15.82      1.37 o
  -3  12   4        9.67       10.28      1.45 o
  -2  12   4        0.74       -0.12      1.33 o
  -1  12   4       18.53       21.56      1.34 o
   0  12   4       31.63       26.86      1.50 o
   1  12   4       10.68       15.02      1.60 o
   2  12   4        2.67        7.28      1.89 o
   3  12   4        4.36        2.85      1.67 o
   4  12   4        2.46        2.31      2.36 o
  -5  13   4        1.54        2.85      1.45 o
  -4  13   4        4.06        5.81      1.49 o
  -3  13   4        7.24        8.24      1.23 o
  -2  13   4        6.33        6.24      1.23 o
  -1  13   4       15.63       16.63      1.55 o
   0  13   4       31.33       33.09      1.75 o
   1  13   4        0.79        4.18      1.80 o
   2  13   4        3.80        2.45      1.63 o
   3  13   4        8.37        7.94      1.89 o
  -3  14   4       11.04       14.38      1.52 o
  -2  14   4        0.00        2.71      1.48 o
  -1  14   4       17.64       13.41      1.65 o
   0  14   4       32.52       40.93      2.32 o
   1  14   4        0.46        2.77      1.86 o
   2  14   4        0.07        0.57      1.45 o
 -10   1   5       13.79       12.48      1.18 o
  -9   1   5        1.36        3.11      0.99 o
  -8   1   5        0.03        1.93      0.99 o
  -7   1   5       68.97       76.02      1.09 o
  -6   1   5       10.19       13.98      0.97 o
  -5   1   5       19.95       28.40      0.94 o
  -4   1   5       19.68       20.78      1.00 o
  -3   1   5      490.99      476.62      1.89 o
  -2   1   5     1346.16     1446.45      6.70 o
  -1   1   5       39.32       48.81      1.76 o
   0   1   5      410.68      398.89     23.99 o
   1   1   5       10.17        6.41      1.80 o
   2   1   5       53.95       22.82      1.37 o
   3   1   5       78.36       82.31      3.90 o
   4   1   5       22.00       19.53      1.25 o
   5   1   5      701.80      755.19     35.59 o
   6   1   5       38.74       48.28      2.36 o
   7   1   5        0.84        0.88      1.23 o
   8   1   5       47.07       46.86      3.65 o
 -10   2   5        4.69        4.57      1.09 o
  -9   2   5        1.50        1.74      1.00 o
  -8   2   5        0.04        1.83      1.02 o
  -7   2   5      150.78      159.58      2.04 o
  -6   2   5       22.96       17.89      1.16 o
  -5   2   5        3.35        4.19      0.96 o
  -4   2   5      756.26      856.66      9.76 o
  -3   2   5     1047.19     1319.61      8.59 o
  -2   2   5      696.85      697.62     11.97 o
  -1   2   5      440.63      477.51     15.29 o
   0   2   5       52.42       44.07      2.48 o
   1   2   5       58.45       55.27      1.93 o
   2   2   5      443.44      545.57     19.36 o
   3   2   5       53.11       44.39      1.64 o
   4   2   5       26.82       30.49      1.30 o
   5   2   5      749.35      744.12     36.62 o
   6   2   5       20.55       28.40      1.38 o
   7   2   5        7.21        6.39      1.32 o
   8   2   5        6.44        7.30      1.55 o
 -10   3   5        1.45        2.58      1.14 o
  -9   3   5        0.61        1.52      1.16 o
  -8   3   5        0.46        2.24      0.93 o
  -7   3   5       14.87       17.43      1.31 o
  -6   3   5      993.58     1014.15     10.20 o
  -5   3   5      123.60      130.41      1.93 o
  -4   3   5      276.19      331.48      1.72 o
  -3   3   5       75.03      109.63     10.86 o
  -2   3   5      220.38      191.27      5.44 o
  -1   3   5       11.55        4.09      1.47 o
   0   3   5       99.83       78.08      3.55 o
   1   3   5      253.69      256.46      9.77 o
   2   3   5     1423.20     1434.55     46.32 o
   3   3   5      104.25       94.22      3.15 o
   4   3   5      119.27      117.83      5.64 o
   5   3   5      102.39       85.82      3.02 o
   6   3   5       54.00       56.02      1.99 o
   7   3   5        8.58        8.59      1.25 o
   8   3   5       25.48       25.03      1.48 o
  -9   4   5        6.71        6.49      1.21 o
  -8   4   5       21.72       17.85      1.16 o
  -7   4   5        1.43        1.97      1.03 o
  -6   4   5      239.66      252.06      3.34 o
  -5   4   5       40.87       45.41      1.15 o
  -4   4   5        3.58        5.51      1.05 o
  -3   4   5     6286.04     6516.97    132.01 o
  -2   4   5      610.99      689.51     20.69 o
  -1   4   5       37.04       36.39      1.64 o
   0   4   5      484.94      435.35     18.81 o
   1   4   5      129.20      171.74      7.16 o
   2   4   5       80.29       76.81      2.97 o
   3   4   5       31.51       27.70      1.42 o
   4   4   5        3.64        3.25      1.18 o
   5   4   5       94.75      104.51      4.77 o
   6   4   5       42.74       38.98      2.66 o
   7   4   5       10.00       10.36      1.22 o
   8   4   5        1.03        1.86      1.17 o
  -9   5   5        3.00        3.65      1.08 o
  -8   5   5        1.76        2.18      1.05 o
  -7   5   5       99.08       99.22      1.63 o
  -6   5   5       84.98       89.41      2.18 o
  -5   5   5       70.59       68.17      1.28 o
  -4   5   5      156.97      162.92      3.38 o
  -3   5   5     3172.36     3351.03     85.49 o
  -2   5   5     1768.88     1899.64     66.92 o
  -1   5   5        0.53        0.80      1.38 o
   0   5   5     1231.27     1132.40     25.98 o
   1   5   5       15.74       19.76      1.81 o
   2   5   5      254.42      233.71      5.19 o
   3   5   5        1.99        3.30      1.42 o
   4   5   5        7.41        8.04      1.30 o
   5   5   5       70.10       63.38      2.64 o
   6   5   5       39.36       45.71      2.14 o
   7   5   5        0.61        2.50      1.19 o
  -9   6   5        9.16        8.67      1.15 o
  -8   6   5        8.64        6.88      1.04 o
  -7   6   5        2.02        1.95      1.12 o
  -6   6   5       16.35       22.61      1.20 o
  -5   6   5      168.63      147.72      2.39 o
  -4   6   5      154.48      136.85      2.82 o
  -3   6   5        1.48        1.05      1.30 o
  -2   6   5      196.16      195.02      8.65 o
  -1   6   5      425.45      481.77     19.46 o
   0   6   5      238.27      249.32      6.35 o
   1   6   5       92.96       80.33      3.59 o
   2   6   5       32.65       26.48      1.45 o
   3   6   5        9.31       11.48      1.10 o
   4   6   5        1.23        3.21      1.30 o
   5   6   5        0.17        0.88      1.10 o
   6   6   5        2.37        3.63      1.20 o
   7   6   5        0.42        2.14      1.31 o
  -9   7   5        0.04        0.57      1.22 o
  -8   7   5        0.30        1.47      1.13 o
  -7   7   5       15.53       15.12      1.06 o
  -6   7   5       75.43       67.16      1.25 o
  -5   7   5       89.48       88.76      1.85 o
  -4   7   5        1.07        2.75      1.09 o
  -3   7   5       55.69       66.21      2.11 o
  -2   7   5       30.98       36.15      1.62 o
  -1   7   5       68.56       49.21      2.22 o
   0   7   5       55.84       61.08      1.73 o
   1   7   5      268.90      285.85      8.49 o
   2   7   5        8.16        5.85      1.56 o
   3   7   5        1.70        5.71      1.30 o
   4   7   5        2.96        2.30      1.12 o
   5   7   5        7.52       10.29      1.14 o
   6   7   5        0.53        0.32      1.24 o
   7   7   5        0.70        1.87      1.29 o
  -8   8   5       15.45       13.08      1.14 o
  -7   8   5        0.27        0.71      1.05 o
  -6   8   5       49.38       58.78      1.06 o
  -5   8   5       37.31       30.26      1.51 o
  -4   8   5       28.63       24.07      1.43 o
  -3   8   5        9.25        8.08      1.34 o
  -2   8   5        0.05        1.37      1.31 o
  -1   8   5        0.27        1.22      1.20 o
   0   8   5       17.17       18.03      1.43 o
   1   8   5       52.22       46.71      2.38 o
   2   8   5        0.39        0.96      1.91 o
   3   8   5       27.90       28.57      1.42 o
   4   8   5       23.50       29.73      1.73 o
   5   8   5       14.22       16.48      1.20 o
   6   8   5       27.83       26.92      1.29 o
  -8   9   5        0.06        1.98      1.14 o
  -7   9   5       10.33       11.38      1.10 o
  -6   9   5        8.04        8.32      1.13 o
  -5   9   5       15.88       14.85      1.40 o
  -4   9   5        6.30       10.65      1.39 o
  -3   9   5       83.60       81.59      4.34 o
  -2   9   5       18.31       18.52      1.34 o
  -1   9   5       45.54       50.23      2.30 o
   0   9   5       10.30       11.67      1.51 o
   1   9   5       69.21       69.89      1.68 o
   2   9   5       55.52       50.06      2.80 o
   3   9   5      202.32      198.33      5.53 o
   4   9   5       80.62       76.30      4.14 o
   5   9   5        0.40        1.87      1.32 o
   6   9   5       22.40       20.52      1.31 o
  -7  10   5       29.41       26.61      1.32 o
  -6  10   5        5.51        7.74      1.15 o
  -5  10   5        6.98        8.00      1.40 o
  -4  10   5       11.41       10.14      1.33 o
  -3  10   5        0.30        0.88      1.16 o
  -2  10   5        6.39        7.78      1.30 o
  -1  10   5        5.74        8.04      1.21 o
   0  10   5       10.15       15.76      1.79 o
   1  10   5       64.83       64.31      1.94 o
   2  10   5       64.20       60.27      3.81 o
   3  10   5       69.95       71.63      4.20 o
   4  10   5        3.59        5.20      1.43 o
   5  10   5       64.18       61.54      2.36 o
  -7  11   5       16.59       15.28      1.39 o
  -6  11   5        4.59        6.19      1.25 o
  -5  11   5        0.57        1.32      1.31 o
  -4  11   5        0.68        1.62      1.21 o
  -3  11   5       17.11       18.69      1.42 o
  -2  11   5       38.78       41.62      2.09 o
  -1  11   5       32.74       32.92      1.30 o
   0  11   5        0.02        1.65      1.51 o
   1  11   5      106.14      107.14      3.65 o
   2  11   5      266.79      275.63     13.70 o
   3  11   5       50.47       56.54      1.83 o
   4  11   5       19.15       14.16      1.54 o
   5  11   5        0.27        1.18      1.27 o
  -6  12   5       11.12       10.05      1.37 o
  -5  12   5        0.24        2.34      1.27 o
  -4  12   5       20.65       20.98      1.47 o
  -3  12   5        4.30        2.82      1.29 o
  -2  12   5       11.69       10.87      1.21 o
  -1  12   5       39.44       37.28      2.07 o
   0  12   5      105.95      105.19      3.98 o
   1  12   5       30.17       26.87      1.99 o
   2  12   5       20.32       17.19      1.97 o
   3  12   5        8.18       12.72      1.69 o
   4  12   5        0.54        1.96      1.53 o
  -5  13   5        0.16        0.90      1.26 o
  -4  13   5        0.00        1.55      1.31 o
  -3  13   5       21.08       19.20      1.25 o
  -2  13   5       22.26       20.65      1.32 o
  -1  13   5       48.56       52.87      1.97 o
   0  13   5       40.43       43.08      1.93 o
   1  13   5       21.97       24.80      1.58 o
   2  13   5       27.08       27.75      2.82 o
   3  13   5        0.13       -0.53      1.58 o
  -3  14   5        2.71        4.98      1.46 o
  -2  14   5        0.42        0.39      1.43 o
  -1  14   5       17.73       22.41      2.35 o
   0  14   5       17.79       18.15      1.73 o
   1  14   5        5.42        5.72      1.71 o
 -10   0   6       10.56        9.31      1.62 o
  -9   0   6        0.18        2.82      1.23 o
  -8   0   6        2.24        4.46      1.39 o
  -7   0   6       37.33       31.78      1.59 o
  -6   0   6       26.05       19.50      1.21 o
  -5   0   6       41.64       33.32      1.55 o
  -4   0   6        4.61        6.42      1.11 o
  -3   0   6      449.99      455.55      4.35 o
  -2   0   6      209.11      230.10      3.11 o
  -1   0   6      365.83      394.36     18.20 o
   0   0   6     1312.23     1077.19     46.28 o
   1   0   6     3875.07     3114.64     72.56 o
   2   0   6      876.25      839.73     75.07 o
   3   0   6       95.80       96.80      8.03 o
   4   0   6     1045.73     1053.78     80.58 o
   5   0   6       95.28       87.87      6.09 o
   6   0   6       36.70       43.50      3.15 o
   7   0   6        0.77        1.33      1.61 o
   8   0   6      105.89      119.79     14.88 o
 -10   1   6        1.25        2.02      1.12 o
  -9   1   6        0.01        0.86      0.96 o
  -8   1   6        0.11        0.10      1.06 o
  -7   1   6        0.12       -0.05      0.89 o
  -6   1   6        3.72        5.68      0.92 o
  -5   1   6       10.93       12.15      0.96 o
  -4   1   6      197.87      198.09      2.36 o
  -3   1   6     1034.35     1032.22      3.44 o
  -2   1   6      251.34      286.96      3.38 o
  -1   1   6      395.26      404.53     12.46 o
   0   1   6       91.15      127.06      6.71 o
   1   1   6      515.97      492.53     17.11 o
   2   1   6      202.78      191.18      8.81 o
   3   1   6        3.74        4.91      1.23 o
   4   1   6      306.77      269.90     13.42 o
   5   1   6      504.13      511.34     25.78 o
   6   1   6       29.72       29.60      1.94 o
   7   1   6       11.46       14.25      1.42 o
   8   1   6       11.68       12.44      1.48 o
 -10   2   6        3.75        6.19      1.13 o
  -9   2   6        3.58        5.41      1.09 o
  -8   2   6        3.40        3.69      1.10 o
  -7   2   6        0.00        0.22      0.94 o
  -6   2   6       59.08       60.74      1.03 o
  -5   2   6        0.02        0.43      0.93 o
  -4   2   6      121.66      125.26      1.32 o
  -3   2   6        4.92       10.03      1.09 o
  -2   2   6     1595.30     1801.05     30.12 o
  -1   2   6       75.92       68.32      2.84 o
   0   2   6       14.21       15.18      1.56 o
   1   2   6       78.99       60.32      1.68 o
   2   2   6       82.90       74.88      3.01 o
   3   2   6       75.66       59.97      3.36 o
   4   2   6       38.96       41.82      1.50 o
   5   2   6      493.43      506.62     27.34 o
   6   2   6       19.08       15.74      1.35 o
   7   2   6        8.75        9.11      1.37 o
 -10   3   6        0.27        0.90      1.28 o
  -9   3   6        4.55        4.84      1.07 o
  -8   3   6       48.28       46.91      1.15 o
  -7   3   6       95.93      100.11      2.15 o
  -6   3   6       71.47       77.15      1.80 o
  -5   3   6       19.96       23.51      0.95 o
  -4   3   6      425.65      407.10      4.87 o
  -3   3   6      739.47     1005.79      8.90 o
  -2   3   6      928.92     1151.15     24.31 o
  -1   3   6      184.11      230.22      8.08 o
   0   3   6      150.18      132.01      6.26 o
   1   3   6      151.83      154.11      3.88 o
   2   3   6      118.53      136.47      4.95 o
   3   3   6       60.19       66.89      2.75 o
   4   3   6      140.10      109.09      4.61 o
   5   3   6        2.00        5.05      1.18 o
   6   3   6        5.68        6.30      1.27 o
   7   3   6        1.28        1.51      1.20 o
  -9   4   6        1.37        1.14      0.99 o
  -8   4   6        8.19        6.07      1.23 o
  -7   4   6       76.26       81.26      1.77 o
  -6   4   6      172.94      185.65      2.66 o
  -5   4   6      224.21      212.16      2.17 o
  -4   4   6     1069.34     1101.06     10.17 o
  -3   4   6       22.92       56.51      1.58 o
  -2   4   6      288.16      296.77      7.20 o
  -1   4   6      344.99      323.84     15.51 o
   0   4   6      469.70      445.37     20.68 o
   1   4   6        5.15        4.29      1.40 o
   2   4   6        8.67       14.42      1.48 o
   3   4   6        5.19        3.54      1.36 o
   4   4   6       17.89       16.59      1.41 o
   5   4   6       18.30       17.89      1.29 o
   6   4   6        3.90        5.65      1.37 o
   7   4   6        8.80        9.99      1.32 o
  -9   5   6        7.19        9.52      1.04 o
  -8   5   6        2.89        2.78      1.11 o
  -7   5   6       32.12       36.65      1.11 o
  -6   5   6      404.39      460.68      4.55 o
  -5   5   6       18.96       23.21      1.18 o
  -4   5   6      836.48      932.94     21.20 o
  -3   5   6     2761.30     2848.44     67.40 o
  -2   5   6      184.60      162.98      5.53 o
  -1   5   6        0.20        1.54      1.40 o
   0   5   6      154.39      125.80      3.79 o
   1   5   6       60.25       70.77      5.08 o
   2   5   6        1.82        7.15      1.41 o
   3   5   6       31.70       36.49      1.66 o
   4   5   6       30.66       33.00      1.44 o
   5   5   6        0.28        1.37      1.24 o
   6   5   6        2.30        2.75      1.26 o
   7   5   6        1.42        1.53      1.25 o
  -9   6   6       10.70       11.97      1.15 o
  -8   6   6        9.78       10.53      1.02 o
  -7   6   6       91.05       89.89      1.60 o
  -6   6   6       16.56       13.26      1.03 o
  -5   6   6       75.08       62.73      1.35 o
  -4   6   6       81.18       83.13      2.08 o
  -3   6   6      914.34      913.79     23.78 o
  -2   6   6        1.75        1.94      1.45 o
  -1   6   6       11.58       12.79      1.36 o
   0   6   6      799.38      713.39     23.03 o
   1   6   6       60.56       65.43      3.08 o
   2   6   6       37.08       33.07      1.58 o
   3   6   6       28.00       24.70      1.29 o
   4   6   6        2.97        5.14      1.24 o
   5   6   6       13.93       10.83      1.18 o
   6   6   6       20.03       14.65      1.28 o
   7   6   6        1.77        2.92      1.50 o
  -9   7   6        4.27        5.98      1.54 o
  -8   7   6        1.07       -0.04      1.12 o
  -7   7   6        0.19        1.32      1.19 o
  -6   7   6        6.95        3.35      1.06 o
  -5   7   6        3.86        3.03      0.95 o
  -4   7   6      111.02      117.52      5.01 o
  -3   7   6        0.01        0.99      1.23 o
  -2   7   6       49.83       50.74      2.02 o
  -1   7   6      206.93      207.18      6.52 o
   0   7   6      901.64      755.40     16.85 o
   1   7   6        0.34        1.48      2.40 o
   2   7   6       12.59       11.80      1.72 o
   3   7   6        5.48        4.45      1.22 o
   4   7   6        0.05        1.14      1.33 o
   5   7   6        0.06        1.97      1.25 o
   6   7   6       26.73       26.01      1.28 o
  -8   8   6        0.09        1.24      1.15 o
  -7   8   6        1.79        1.77      0.94 o
  -6   8   6        5.87        8.21      1.09 o
  -5   8   6        6.02        9.42      1.18 o
  -4   8   6        6.47        7.18      1.37 o
  -3   8   6       27.58       21.88      1.48 o
  -2   8   6       16.47       20.62      3.15 o
  -1   8   6        4.41        7.78      1.48 o
   0   8   6        3.10        3.05      1.36 o
   1   8   6       67.54       57.21      1.98 o
   2   8   6       23.70       28.13      1.44 o
   3   8   6       29.28       33.02      1.52 o
   4   8   6       20.78       18.50      1.42 o
   5   8   6        9.62       10.31      1.33 o
   6   8   6        5.16        7.22      1.30 o
  -8   9   6        9.24        6.66      1.15 o
  -7   9   6        1.74        1.78      1.13 o
  -6   9   6        0.59        1.62      1.04 o
  -5   9   6        0.28        3.79      1.16 o
  -4   9   6        4.50        5.88      1.36 o
  -3   9   6        2.83        5.48      1.45 o
  -2   9   6        7.14        9.09      1.23 o
  -1   9   6        0.05        1.81      1.52 o
   0   9   6       26.91       28.88      1.89 o
   1   9   6       28.59       33.06      1.67 o
   2   9   6       70.64       78.95      2.26 o
   3   9   6        0.24        0.29      1.80 o
   4   9   6        0.11        0.34      1.21 o
   5   9   6       60.46       57.69      2.98 o
   6   9   6        0.43        2.22      1.47 o
  -7  10   6        1.33        2.52      1.12 o
  -6  10   6        1.64        2.36      1.22 o
  -5  10   6        4.43        4.27      1.30 o
  -4  10   6        2.98        4.91      1.28 o
  -3  10   6        6.62        8.47      1.22 o
  -2  10   6        2.32        2.86      1.23 o
  -1  10   6        0.35        1.15      1.34 o
   0  10   6        0.09        0.84      1.33 o
   1  10   6        2.80        3.32      1.45 o
   2  10   6      314.08      306.80      9.96 o
   3  10   6      106.24       92.86      4.90 o
   4  10   6        7.83        6.83      1.53 o
   5  10   6        2.13        1.95      1.66 o
  -7  11   6        0.01        1.07      1.17 o
  -6  11   6        0.12        0.22      1.06 o
  -5  11   6        5.35        7.86      1.27 o
  -4  11   6        6.46        6.83      1.18 o
  -3  11   6        1.99        4.66      1.09 o
  -2  11   6       13.99       15.67      1.23 o
  -1  11   6       17.46       16.06      1.44 o
   0  11   6       26.59       32.45      1.53 o
   1  11   6       37.52       35.57      1.87 o
   2  11   6       67.52       73.19      2.61 o
   3  11   6       22.57       20.46      1.84 o
   4  11   6        5.00        9.85      1.46 o
  -6  12   6        1.01       -1.23      1.13 o
  -5  12   6        3.79        3.19      1.23 o
  -4  12   6        3.20        5.56      1.29 o
  -3  12   6        0.00        2.06      1.34 o
  -2  12   6       19.48       22.22      1.36 o
  -1  12   6       25.05       25.35      1.97 o
   0  12   6        6.15        7.05      1.77 o
   1  12   6        1.19        1.55      1.59 o
   2  12   6       13.68       12.86      1.53 o
   3  12   6        4.72        3.40      1.86 o
  -4  13   6        3.22        5.31      1.43 o
  -3  13   6        0.31        1.53      1.36 o
  -2  13   6       10.05        7.05      1.24 o
  -1  13   6        4.76        4.45      1.45 o
   0  13   6       12.64       11.92      1.53 o
   1  13   6        6.35        7.14      1.64 o
   2  13   6        3.17        4.61      1.72 o
  -3  14   6        4.63        4.90      1.31 o
  -2  14   6        0.14        0.74      1.75 o
  -1  14   6        4.93        4.70      1.87 o
   0  14   6        1.86        2.39      1.44 o
 -10   1   7        1.75        1.46      1.13 o
  -9   1   7        0.34        1.48      0.93 o
  -8   1   7        2.09        4.97      1.07 o
  -7   1   7       35.35       33.26      1.04 o
  -6   1   7        6.65       10.23      1.09 o
  -5   1   7        5.46        5.91      0.87 o
  -4   1   7        5.06        8.66      0.88 o
  -3   1   7      397.23      452.96      4.80 o
  -2   1   7      105.51      112.13      1.39 o
  -1   1   7        1.12        2.73      1.51 o
   0   1   7     2384.79     2446.64    137.16 o
   1   1   7      734.33      791.50     26.79 o
   2   1   7      140.34      129.05      5.46 o
   3   1   7      750.69      728.19     41.08 o
   4   1   7      611.73      615.93     28.61 o
   5   1   7       86.83       93.35      4.25 o
   6   1   7        0.61        1.29      1.25 o
   7   1   7        3.48        5.15      1.20 o
 -10   2   7        0.08        3.57      1.25 o
  -9   2   7        7.10        7.00      1.00 o
  -8   2   7       90.90       80.16      1.37 o
  -7   2   7       31.50       33.27      1.18 o
  -6   2   7       93.41       99.24      1.98 o
  -5   2   7        0.49        1.07      0.95 o
  -4   2   7      235.12      201.30      2.39 o
  -3   2   7      722.67      873.22      6.73 o
  -2   2   7        1.17        1.57      1.18 o
  -1   2   7      318.99      399.05     16.50 o
   0   2   7      750.16      773.29     46.33 o
   1   2   7      384.23      335.93      4.81 o
   2   2   7       55.69       46.81      1.80 o
   3   2   7      461.71      383.23     16.97 o
   4   2   7      604.75      637.08     34.93 o
   5   2   7       28.55       35.02      2.00 o
   6   2   7        0.01        0.81      1.37 o
   7   2   7       38.10       43.37      2.79 o
 -10   3   7        4.60        4.05      1.22 o
  -9   3   7        5.43        3.22      1.26 o
  -8   3   7       12.66       12.29      1.14 o
  -7   3   7        7.80        8.31      1.08 o
  -6   3   7      108.57      109.58      1.19 o
  -5   3   7       24.96       34.16      1.30 o
  -4   3   7      685.46      759.30      5.59 o
  -3   3   7      661.07      762.42      9.35 o
  -2   3   7      106.37      122.77      2.31 o
  -1   3   7      851.32      812.57     27.88 o
   0   3   7      262.94      226.60     11.14 o
   1   3   7       16.28       20.49      1.66 o
   2   3   7       71.25       57.94      2.33 o
   3   3   7        3.54        4.94      1.39 o
   4   3   7      447.13      418.93     21.24 o
   5   3   7        5.76        5.87      1.31 o
   6   3   7       17.81       19.96      1.53 o
   7   3   7       49.83       49.24      1.96 o
  -9   4   7        5.09        6.77      1.13 o
  -8   4   7       48.51       47.41      1.17 o
  -7   4   7      527.30      539.55      9.17 o
  -6   4   7      269.51      283.15      3.17 o
  -5   4   7       23.28       20.06      1.07 o
  -4   4   7      804.27      978.28     10.84 o
  -3   4   7        0.49        0.02      1.16 o
  -2   4   7      260.24      296.22      5.07 o
  -1   4   7       55.66       56.04      2.28 o
   0   4   7       62.76       68.42      3.67 o
   1   4   7      361.92      312.91     15.18 o
   2   4   7       65.84       61.14      2.55 o
   3   4   7        4.30        5.48      1.32 o
   4   4   7       23.17       33.11      1.43 o
   5   4   7        5.43        6.76      1.28 o
   6   4   7        2.74        3.77      1.17 o
   7   4   7       20.68       23.02      1.58 o
  -9   5   7        4.39        4.68      1.10 o
  -8   5   7       10.59       10.86      1.08 o
  -7   5   7      345.88      347.30      4.27 o
  -6   5   7      121.22      109.15      2.77 o
  -5   5   7        4.03        2.69      1.00 o
  -4   5   7      341.99      348.28      7.69 o
  -3   5   7      228.34      213.36      4.48 o
  -2   5   7       42.45       44.55      1.42 o
  -1   5   7       21.16       22.13      1.51 o
   0   5   7        3.30        3.93      1.28 o
   1   5   7       73.33       74.83      4.90 o
   2   5   7       78.07       75.13      3.35 o
   3   5   7       10.43       13.34      1.66 o
   4   5   7        3.68        3.61      1.11 o
   5   5   7       14.18       14.26      1.32 o
   6   5   7        0.13        0.66      1.22 o
   7   5   7        1.33        2.64      1.34 o
  -9   6   7       15.43       11.43      1.22 o
  -8   6   7        0.24        2.07      1.19 o
  -7   6   7        1.50        4.36      1.12 o
  -6   6   7      151.09      142.84      2.18 o
  -5   6   7       59.73       51.68      2.14 o
  -4   6   7       60.60       67.78      1.41 o
  -3   6   7        3.56        3.22      1.24 o
  -2   6   7      141.30      143.99      7.80 o
  -1   6   7      442.12      433.10     19.93 o
   0   6   7        9.01       14.90      1.66 o
   1   6   7       75.89       59.16      3.08 o
   2   6   7       59.40       58.70      3.63 o
   3   6   7       25.88       27.78      1.46 o
   4   6   7       12.13        8.33      1.34 o
   5   6   7       30.41       24.37      1.84 o
   6   6   7        0.58        0.62      1.46 o
  -9   7   7        1.97        2.27      1.12 o
  -8   7   7        0.14       -0.64      1.01 o
  -7   7   7       24.73       22.19      1.10 o
  -6   7   7        4.70        7.19      1.14 o
  -5   7   7        7.51        4.66      1.37 o
  -4   7   7      349.99      317.46     12.34 o
  -3   7   7      107.59      122.12      4.65 o
  -2   7   7       22.52       21.71      1.28 o
  -1   7   7        0.01        4.32      1.52 o
   0   7   7       30.57       23.40      1.79 o
   1   7   7       32.84       24.03      1.94 o
   2   7   7       29.92       24.15      1.74 o
   3   7   7       43.10       40.28      2.11 o
   4   7   7       21.02       19.33      1.40 o
   5   7   7       19.33       20.09      1.92 o
   6   7   7        0.05        2.39      1.49 o
  -8   8   7        0.08        1.15      1.11 o
  -7   8   7        3.11        5.14      1.17 o
  -6   8   7        0.08        0.13      0.99 o
  -5   8   7        1.90        1.32      1.18 o
  -4   8   7       50.57       51.14      1.76 o
  -3   8   7       40.51       44.81      2.90 o
  -2   8   7        6.83        8.13      1.17 o
  -1   8   7        0.48        2.07      1.42 o
   0   8   7      137.99      112.22      2.66 o
   1   8   7      181.29      159.78      9.49 o
   2   8   7       24.18       19.66      1.60 o
   3   8   7        5.03        3.97      1.40 o
   4   8   7       30.32       28.05      1.64 o
   5   8   7       30.32       27.40      1.55 o
   6   8   7        0.10        0.73      1.50 o
  -8   9   7        3.91        4.93      1.09 o
  -7   9   7       10.80       13.00      1.10 o
  -6   9   7        1.54        2.05      1.11 o
  -5   9   7       14.24        8.30      1.14 o
  -4   9   7       10.92        8.51      1.14 o
  -3   9   7        0.81       -1.77      1.33 o
  -2   9   7       31.95       26.03      1.26 o
  -1   9   7       12.91       12.09      1.46 o
   0   9   7        3.66        2.53      1.44 o
   1   9   7       30.82       28.71      2.20 o
   2   9   7        2.17        3.13      1.62 o
   3   9   7       13.74       14.50      1.65 o
   4   9   7        0.05        0.66      1.42 o
   5   9   7        8.55        8.17      2.01 o
  -7  10   7        0.70        0.89      1.25 o
  -6  10   7        3.25        4.65      1.07 o
  -5  10   7        0.54        2.94      1.27 o
  -4  10   7        8.07        6.07      1.30 o
  -3  10   7        4.60        6.89      1.29 o
  -2  10   7       63.32       58.33      2.47 o
  -1  10   7      102.72       97.86      2.70 o
   0  10   7       45.15       45.06      1.71 o
   1  10   7       22.23       25.76      1.53 o
   2  10   7        0.11        0.26      1.72 o
   3  10   7        0.80        2.42      1.60 o
   4  10   7       25.32       21.39      1.65 o
   5  10   7        0.45        0.93      1.77 o
  -6  11   7        0.43        0.99      1.18 o
  -5  11   7        0.43        1.19      1.17 o
  -4  11   7       34.86       30.65      1.70 o
  -3  11   7       13.92       11.10      1.38 o
  -2  11   7        1.86        2.69      1.27 o
  -1  11   7        0.00        1.67      1.13 o
   0  11   7        6.34        4.86      1.42 o
   1  11   7       89.50       77.31      2.03 o
   2  11   7        0.18       -0.54      1.88 o
   3  11   7        0.23        1.87      1.89 o
   4  11   7        2.25        4.36      1.51 o
  -6  12   7        8.40        6.47      1.22 o
  -5  12   7        0.54        1.58      1.28 o
  -4  12   7        8.20        8.94      1.22 o
  -3  12   7        0.04        0.21      1.14 o
  -2  12   7        2.73        4.97      1.46 o
  -1  12   7       17.10       23.26      2.20 o
   0  12   7        8.79       11.29      1.35 o
   1  12   7        0.14        1.06      1.46 o
   2  12   7        6.73        6.32      1.65 o
   3  12   7        5.46        4.81      1.55 o
  -4  13   7        8.40        7.19      1.35 o
  -3  13   7        6.87        5.97      1.27 o
  -2  13   7        0.00        0.19      1.52 o
  -1  13   7        0.00       -1.82      1.63 o
   0  13   7        1.01        1.52      1.84 o
   1  13   7        7.51        9.94      1.57 o
   2  13   7        0.02        2.02      1.61 o
  -2  14   7        1.13        3.53      1.91 o
  -1  14   7        0.00        4.03      1.69 o
 -10   0   8        3.78        7.72      1.44 o
  -9   0   8       14.97       16.44      1.50 o
  -8   0   8        0.71        1.65      1.30 o
  -7   0   8       85.10       87.26      1.34 o
  -6   0   8       41.05       42.71      1.45 o
  -5   0   8       42.04       49.15      1.38 o
  -4   0   8      498.40      576.00      4.35 o
  -3   0   8        0.07        3.16      1.62 o
  -2   0   8       86.02       90.79      3.41 o
  -1   0   8       94.98      113.69     10.13 o
   0   0   8     2983.35     3021.90    262.69 o
   1   0   8      356.92      243.19      4.72 o
   2   0   8       23.63       16.58      2.37 o
   3   0   8     2047.13     1893.97    205.67 o
   4   0   8      550.68      562.32     49.48 o
   5   0   8      236.63      243.60     23.65 o
   6   0   8       20.96       26.17      2.53 o
   7   0   8       20.16       22.98      2.03 o
 -10   1   8        0.14        2.01      1.17 o
  -9   1   8       31.94       27.60      1.11 o
  -8   1   8       47.46       51.94      1.33 o
  -7   1   8      159.71      162.33      1.17 o
  -6   1   8        2.19        2.50      0.90 o
  -5   1   8       86.65       91.81      1.08 o
  -4   1   8      445.03      531.26      3.61 o
  -3   1   8        3.70        7.37      1.02 o
  -2   1   8      147.63      182.12      3.18 o
  -1   1   8        5.93        5.31      1.61 o
   0   1   8      484.80      510.58     30.35 o
   1   1   8      210.67      221.48      7.24 o
   2   1   8       56.08       43.79      2.33 o
   3   1   8      717.97      685.63     36.46 o
   4   1   8       57.33       59.09      3.16 o
   5   1   8        0.78        3.88      1.43 o
   6   1   8       46.69       50.83      3.11 o
   7   1   8       15.57       17.08      1.48 o
 -10   2   8        0.49        0.88      1.06 o
  -9   2   8        0.98        0.37      0.99 o
  -8   2   8       11.19       11.11      1.08 o
  -7   2   8       85.31       95.22      1.20 o
  -6   2   8        0.23        1.23      1.00 o
  -5   2   8      111.45      127.28      1.29 o
  -4   2   8      269.93      267.64      2.12 o
  -3   2   8        0.34       -0.14      1.07 o
  -2   2   8        9.92       12.50      1.37 o
  -1   2   8      116.44      116.56      5.09 o
   0   2   8      361.39      366.09     20.56 o
   1   2   8       25.61       25.74      1.71 o
   2   2   8       28.72       33.47      1.54 o
   3   2   8       27.33       30.08      1.73 o
   4   2   8      412.21      420.47     27.00 o
   5   2   8       75.70       80.36      4.58 o
   6   2   8       14.74       14.44      2.17 o
   7   2   8       20.77       19.99      1.56 o
 -10   3   8        1.48        2.18      1.02 o
  -9   3   8        1.94        2.57      1.05 o
  -8   3   8       43.70       42.66      1.48 o
  -7   3   8        2.16        3.55      1.22 o
  -6   3   8        0.12       -0.61      0.96 o
  -5   3   8        1.30        2.27      1.01 o
  -4   3   8      324.42      331.27      5.27 o
  -3   3   8      174.81      173.05      3.78 o
  -2   3   8        2.97        3.47      1.08 o
  -1   3   8       92.58      108.23      4.09 o
   0   3   8        1.65        3.09      1.31 o
   1   3   8       60.64       62.36      1.71 o
   2   3   8       25.58       26.38      1.81 o
   3   3   8       20.00       17.22      1.52 o
   4   3   8       38.06       34.48      1.79 o
   5   3   8       13.37        8.58      1.31 o
   6   3   8        4.89        5.48      1.27 o
   7   3   8       28.41       30.82      1.93 o
  -9   4   8        9.38        6.13      1.04 o
  -8   4   8        0.23        0.39      1.15 o
  -7   4   8       88.92       86.21      1.49 o
  -6   4   8        1.28        0.69      1.09 o
  -5   4   8        7.25        6.71      1.15 o
  -4   4   8      284.96      317.28      4.58 o
  -3   4   8       41.98       34.76      1.44 o
  -2   4   8       24.45       16.96      1.28 o
  -1   4   8       14.01        8.35      1.30 o
   0   4   8       32.71       29.42      1.57 o
   1   4   8       20.35       23.61      1.80 o
   2   4   8        7.22        7.36      1.32 o
   3   4   8       13.81       10.77      1.50 o
   4   4   8        6.96        5.55      1.44 o
   5   4   8       13.62       17.89      1.30 o
   6   4   8        0.00        1.26      1.38 o
  -9   5   8       17.37       15.27      1.61 o
  -8   5   8        9.05        9.28      0.96 o
  -7   5   8       81.26       73.25      1.11 o
  -6   5   8       27.81       24.95      1.10 o
  -5   5   8       79.74       80.05      1.67 o
  -4   5   8        3.47        3.69      1.13 o
  -3   5   8       20.20       23.53      1.15 o
  -2   5   8        2.74        3.37      1.43 o
  -1   5   8       96.58       93.02      4.13 o
   0   5   8        0.10        1.87      1.43 o
   1   5   8       59.63       48.69      3.30 o
   2   5   8       44.46       39.96      2.19 o
   3   5   8        1.07        3.09      1.43 o
   4   5   8        0.63        1.17      1.23 o
   5   5   8       42.74       40.49      1.58 o
   6   5   8        1.85        2.60      1.47 o
  -9   6   8        0.69        1.92      1.26 o
  -8   6   8       45.13       37.44      1.59 o
  -7   6   8       28.07       28.10      1.13 o
  -6   6   8        4.89        2.73      1.05 o
  -5   6   8      410.48      420.24      7.35 o
  -4   6   8      154.15      121.46      4.33 o
  -3   6   8        8.39       12.09      1.33 o
  -2   6   8        4.36        4.76      1.30 o
  -1   6   8       16.25       18.33      1.46 o
   0   6   8        4.23        3.82      1.52 o
   1   6   8        1.26        5.06      1.42 o
   2   6   8       34.78       41.46      1.99 o
   3   6   8       24.54       29.71      2.10 o
   4   6   8      189.26      174.14      8.72 o
   5   6   8        2.78        3.06      1.62 o
   6   6   8        1.46        3.08      1.50 o
  -9   7   8       17.72       15.63      1.28 o
  -8   7   8        0.76        2.44      1.19 o
  -7   7   8       10.21       15.41      1.06 o
  -6   7   8       26.26       22.33      1.22 o
  -5   7   8      336.09      320.56      9.06 o
  -4   7   8      206.14      208.37      8.20 o
  -3   7   8       11.62        9.62      1.32 o
  -2   7   8       66.15       58.55      2.69 o
  -1   7   8       66.91       70.84      2.44 o
   0   7   8       92.05       99.79      2.93 o
   1   7   8      655.64      593.38     25.94 o
   2   7   8       11.15       13.55      1.90 o
   3   7   8       19.62       19.94      1.53 o
   4   7   8       43.03       38.00      1.60 o
   5   7   8       26.09       31.28      2.46 o
   6   7   8        0.50        1.52      1.53 o
  -8   8   8        0.13        0.37      1.22 o
  -7   8   8        8.14        7.16      1.12 o
  -6   8   8       66.58       53.22      1.16 o
  -5   8   8      118.11      123.64      5.12 o
  -4   8   8      435.81      459.12     23.78 o
  -3   8   8       44.43       40.16      1.84 o
  -2   8   8       15.90       18.78      1.26 o
  -1   8   8       42.19       42.90      1.62 o
   0   8   8       76.04       69.77      1.68 o
   1   8   8      645.15      612.81     27.99 o
   2   8   8      202.34      212.36      8.68 o
   3   8   8       22.09       23.48      1.92 o
   4   8   8        0.50        0.76      1.77 o
   5   8   8       13.45       13.24      1.67 o
  -8   9   8        0.37        0.18      1.28 o
  -7   9   8        0.13        2.14      1.23 o
  -6   9   8        1.48        0.68      1.27 o
  -5   9   8        0.69        1.98      1.18 o
  -4   9   8       42.33       42.73      3.18 o
  -3   9   8       57.04       45.92      2.94 o
  -2   9   8      218.24      209.04      7.72 o
  -1   9   8      558.87      522.96     21.61 o
   0   9   8      367.23      349.03     12.74 o
   1   9   8       59.92       58.27      2.69 o
   2   9   8       22.02       20.33      1.71 o
   3   9   8        0.04        1.46      1.40 o
   4   9   8        0.57        1.91      2.05 o
   5   9   8        0.00        1.93      2.23 o
  -7  10   8        0.72        2.58      1.19 o
  -6  10   8        7.26        6.46      1.17 o
  -5  10   8       10.63       11.77      1.40 o
  -4  10   8        0.62        2.36      1.22 o
  -3  10   8       88.70       80.73      4.05 o
  -2  10   8        4.27        6.10      1.32 o
  -1  10   8       21.98       20.00      1.70 o
   0  10   8       42.08       46.45      1.74 o
   1  10   8       13.65       17.28      1.50 o
   2  10   8       13.30        9.43      1.61 o
   3  10   8        1.67        1.47      1.64 o
   4  10   8        1.72        2.29      1.56 o
  -6  11   8        4.85        8.59      1.22 o
  -5  11   8        0.51        0.41      1.22 o
  -4  11   8        0.94        0.61      1.03 o
  -3  11   8       14.95       10.65      1.32 o
  -2  11   8       19.10       14.03      1.36 o
  -1  11   8        0.04        0.11      1.44 o
   0  11   8       16.25       16.91      2.09 o
   1  11   8        0.26        1.49      1.59 o
   2  11   8        7.16        9.07      1.90 o
   3  11   8       10.85       13.16      1.69 o
  -5  12   8        1.08        4.10      1.31 o
  -4  12   8        0.91        4.82      1.39 o
  -3  12   8        0.03        1.98      1.28 o
  -2  12   8        0.46        1.28      1.55 o
  -1  12   8        0.74        0.98      1.57 o
   0  12   8        0.43        0.35      1.62 o
   1  12   8        0.11       -0.31      1.64 o
   2  12   8        9.22        9.22      1.75 o
  -4  13   8        0.57        3.81      1.34 o
  -3  13   8        0.53        2.11      1.21 o
  -2  13   8        1.22       -0.24      1.49 o
  -1  13   8       10.46       12.30      1.66 o
   0  13   8        6.32        9.85      1.64 o
   1  13   8        0.00        1.95      1.94 o
 -10   1   9        4.88        3.23      1.07 o
  -9   1   9        7.06        5.03      0.90 o
  -8   1   9       42.70       40.50      1.24 o
  -7   1   9       81.29       91.95      1.05 o
  -6   1   9        0.10        0.49      0.90 o
  -5   1   9      137.02      171.61      1.29 o
  -4   1   9      521.42      558.71      5.56 o
  -3   1   9        0.03        2.30      1.20 o
  -2   1   9       10.47       12.20      1.39 o
  -1   1   9      101.85      142.72      7.23 o
   0   1   9       62.22       65.36      4.11 o
   1   1   9        3.16        3.99      1.37 o
   2   1   9        8.39        4.94      1.29 o
   3   1   9        5.45        4.03      1.67 o
   4   1   9        7.10       10.73      1.59 o
   5   1   9       12.23       12.79      1.42 o
   6   1   9        0.43        0.36      1.50 o
 -10   2   9        1.56        2.86      1.20 o
  -9   2   9        0.02        0.13      0.96 o
  -8   2   9      206.76      208.02      4.00 o
  -7   2   9       86.11       90.08      1.28 o
  -6   2   9        5.10        5.78      1.03 o
  -5   2   9       24.99       39.62      1.03 o
  -4   2   9      278.22      246.10      3.73 o
  -3   2   9       24.39       26.31      1.11 o
  -2   2   9        2.12        4.34      1.03 o
  -1   2   9      160.22      187.90     11.67 o
   0   2   9       74.06       69.22      3.96 o
   1   2   9        7.89        7.13      1.65 o
   2   2   9      123.23      120.80      4.51 o
   3   2   9       20.72       21.02      1.84 o
   4   2   9        0.05       -0.29      1.19 o
   5   2   9        0.99        1.96      1.20 o
   6   2   9       21.97       24.41      1.51 o
 -10   3   9        4.68        3.82      1.20 o
  -9   3   9        8.51        6.58      1.20 o
  -8   3   9       84.90       88.16      2.55 o
  -7   3   9       39.99       35.11      1.18 o
  -6   3   9        5.05        5.87      1.03 o
  -5   3   9        2.49        5.80      1.02 o
  -4   3   9        3.02        2.98      1.06 o
  -3   3   9       11.73       11.96      1.09 o
  -2   3   9      137.07      124.79      4.64 o
  -1   3   9      831.83      827.76     41.60 o
   0   3   9      440.02      381.50     13.87 o
   1   3   9        6.40        5.89      1.74 o
   2   3   9       69.04       72.34      2.80 o
   3   3   9      345.64      334.59     17.66 o
   4   3   9        1.86        5.71      1.42 o
   5   3   9        6.58        6.96      1.39 o
   6   3   9       12.52       15.29      2.18 o
  -9   4   9       40.77       34.25      1.05 o
  -8   4   9        3.06        5.57      0.94 o
  -7   4   9       37.11       42.29      1.34 o
  -6   4   9        0.07        1.29      0.94 o
  -5   4   9        3.23        6.00      1.04 o
  -4   4   9       94.57       99.16      1.29 o
  -3   4   9        1.57        2.09      1.24 o
  -2   4   9       24.61       32.59      1.35 o
  -1   4   9      120.00      117.98      5.57 o
   0   4   9       95.52       82.58      3.74 o
   1   4   9        8.72        7.24      1.55 o
   2   4   9      272.69      267.00      8.92 o
   3   4   9      463.68      474.33     22.63 o
   4   4   9        5.28        6.14      1.52 o
   5   4   9        5.66        9.25      1.58 o
   6   4   9       11.90       13.59      1.65 o
  -9   5   9        7.94        6.96      1.04 o
  -8   5   9        0.04        0.39      0.98 o
  -7   5   9        3.43        4.87      0.96 o
  -6   5   9        3.84        8.31      0.97 o
  -5   5   9       54.99       43.46      1.49 o
  -4   5   9       23.93       22.07      1.17 o
  -3   5   9       27.20       24.78      1.42 o
  -2   5   9      143.84      121.83      4.97 o
  -1   5   9        2.21        4.29      1.38 o
   0   5   9        3.21        2.27      1.20 o
   1   5   9        0.50        2.37      1.65 o
   2   5   9      149.21      127.15      4.56 o
   3   5   9       55.66       66.27      3.47 o
   4   5   9       79.76       73.12      4.90 o
   5   5   9       20.86       22.46      1.88 o
   6   5   9       24.89       25.94      3.27 o
  -9   6   9        8.53        8.65      1.10 o
  -8   6   9       20.17       19.28      1.28 o
  -7   6   9        0.32        1.85      1.04 o
  -6   6   9      144.73      153.72      2.56 o
  -5   6   9       63.37       62.61      1.24 o
  -4   6   9        0.59        1.48      1.23 o
  -3   6   9       59.48       59.80      2.58 o
  -2   6   9       60.60       59.76      2.57 o
  -1   6   9      153.23      119.93      4.72 o
   0   6   9        0.05        1.21      1.39 o
   1   6   9       41.10       54.66      2.86 o
   2   6   9        0.41        0.78      1.54 o
   3   6   9       29.03       29.01      1.57 o
   4   6   9       69.91       75.98      4.25 o
   5   6   9       12.03       11.99      1.71 o
   6   6   9       16.65       16.42      1.79 o
  -9   7   9        6.52        5.23      1.21 o
  -8   7   9       22.51       24.58      1.55 o
  -7   7   9        5.55        5.53      0.98 o
  -6   7   9       23.07       26.38      1.09 o
  -5   7   9      232.51      222.72      6.95 o
  -4   7   9       27.20       31.85      1.20 o
  -3   7   9        8.48       13.45      1.11 o
  -2   7   9      142.80      150.56      6.94 o
  -1   7   9       73.55       72.19      3.25 o
   0   7   9      121.95      122.52      4.78 o
   1   7   9      154.66      158.99      6.91 o
   2   7   9       36.96       32.56      1.89 o
   3   7   9      129.64      130.55      6.33 o
   4   7   9       16.62       14.11      1.42 o
   5   7   9        0.31        0.60      1.43 o
  -8   8   9        0.02        2.92      1.25 o
  -7   8   9        5.23        7.84      1.15 o
  -6   8   9        0.18        3.95      1.27 o
  -5   8   9       47.04       56.40      2.62 o
  -4   8   9       30.98       35.57      1.41 o
  -3   8   9       57.64       53.32      2.64 o
  -2   8   9       63.39       65.64      2.42 o
  -1   8   9        0.01        1.97      1.31 o
   0   8   9      449.15      433.57     13.37 o
   1   8   9       25.71       28.71      1.89 o
   2   8   9        1.60        0.41      2.01 o
   3   8   9       47.81       51.58      2.90 o
   4   8   9        0.00        2.07      2.36 o
   5   8   9        0.48        1.73      1.88 o
  -8   9   9        5.22        4.86      1.41 o
  -7   9   9        0.00       -1.09      1.10 o
  -6   9   9       10.82       11.65      1.16 o
  -5   9   9        5.55        6.61      1.14 o
  -4   9   9       39.72       36.28      2.59 o
  -3   9   9        0.00        1.41      1.50 o
  -2   9   9        0.45        1.86      1.18 o
  -1   9   9       85.52       95.56      3.65 o
   0   9   9       66.44       62.11      3.26 o
   1   9   9       44.53       39.94      1.68 o
   2   9   9        0.55        1.79      1.62 o
   3   9   9       20.15       17.92      1.85 o
   4   9   9        0.77       -0.56      1.90 o
  -7  10   9        0.00        2.46      1.39 o
  -6  10   9        0.88        2.27      1.09 o
  -5  10   9        0.85        2.26      1.28 o
  -4  10   9       15.91       14.33      1.22 o
  -3  10   9       38.67       34.64      1.24 o
  -2  10   9       75.66       75.13      3.46 o
  -1  10   9        4.17        6.92      1.73 o
   0  10   9        4.08        6.52      1.61 o
   1  10   9        5.68        3.71      1.43 o
   2  10   9        0.11        0.92      1.48 o
   3  10   9        3.75        2.96      1.52 o
   4  10   9        0.45        2.60      1.95 o
  -6  11   9        0.25        1.11      1.05 o
  -5  11   9        4.57        4.37      1.45 o
  -4  11   9        4.18        5.19      1.33 o
  -3  11   9        1.06        1.75      1.10 o
  -2  11   9        0.76        0.39      1.23 o
  -1  11   9        2.21        0.94      1.46 o
   0  11   9        0.09        2.88      1.77 o
   1  11   9        0.69        1.80      1.47 o
   2  11   9        2.92        2.41      1.55 o
   3  11   9        1.32       -0.15      1.68 o
  -5  12   9        0.02        1.84      1.23 o
  -4  12   9        0.60        3.08      1.30 o
  -3  12   9        0.05        1.60      1.43 o
  -2  12   9        2.27        3.94      1.33 o
  -1  12   9        4.45        5.11      1.65 o
   0  12   9        3.72        5.19      1.85 o
   1  12   9        5.93       10.23      2.01 o
   2  12   9       17.32       18.75      1.77 o
  -3  13   9        0.57        1.03      1.46 o
  -2  13   9        0.69        1.78      1.41 o
  -1  13   9        0.26       -1.53      1.53 o
   0  13   9        0.22        1.18      1.56 o
 -10   0  10       32.01       19.87      1.52 o
  -9   0  10        4.38        3.45      1.38 o
  -8   0  10       34.58       36.39      1.53 o
  -7   0  10        0.07        3.34      1.34 o
  -6   0  10        0.99        1.27      1.35 o
  -5   0  10     1865.57     1992.84     10.81 o
  -4   0  10      111.09      120.36      3.80 o
  -3   0  10       11.76        9.57      1.72 o
  -2   0  10      310.62      397.21     22.59 o
  -1   0  10      841.22      908.80     73.59 o
   0   0  10      568.15      582.64     45.23 o
   1   0  10        7.36       10.45      2.05 o
   2   0  10       53.85       58.23      4.66 o
   3   0  10       87.39      100.76      9.15 o
   4   0  10      132.42      135.40     16.09 o
   5   0  10        0.29        1.85      1.87 o
   6   0  10        7.49        7.15      2.75 o
 -10   1  10       13.17        9.27      1.21 o
  -9   1  10       33.73       33.65      1.04 o
  -8   1  10      217.91      225.97      4.12 o
  -7   1  10        1.39        1.77      1.01 o
  -6   1  10       33.94       36.97      1.02 o
  -5   1  10      185.22      204.39      2.66 o
  -4   1  10        1.50       -0.54      1.01 o
  -3   1  10       32.76       31.24      1.19 o
  -2   1  10       53.24       54.38      2.18 o
  -1   1  10      168.29      181.07     10.08 o
   0   1  10        0.00        0.13      1.44 o
   1   1  10       95.32       89.89      2.95 o
   2   1  10      413.34      367.16     16.07 o
   3   1  10      104.35       99.97      5.07 o
   4   1  10        0.06        2.53      1.60 o
   5   1  10        7.82       12.33      1.37 o
   6   1  10        1.93        2.35      1.42 o
 -10   2  10        7.50        7.55      1.42 o
  -9   2  10       71.21       62.62      1.91 o
  -8   2  10      100.39      103.93      1.65 o
  -7   2  10       24.08       25.11      0.98 o
  -6   2  10      124.09      135.90      2.06 o
  -5   2  10       19.06       22.91      0.98 o
  -4   2  10      162.70      195.31      2.28 o
  -3   2  10        1.88        1.86      1.13 o
  -2   2  10      154.07      155.29      4.59 o
  -1   2  10     1786.91     1749.50    112.45 o
   0   2  10       13.29       13.96      1.50 o
   1   2  10        3.86        6.50      1.59 o
   2   2  10      161.70      146.75      5.78 o
   3   2  10       13.16        8.55      1.62 o
   4   2  10       12.90       12.60      1.50 o
   5   2  10       32.42       36.46      2.86 o
   6   2  10        1.80        1.69      1.42 o
 -10   3  10        1.70        3.07      1.10 o
  -9   3  10       61.32       51.92      1.29 o
  -8   3  10       13.73       14.06      1.11 o
  -7   3  10        7.83        6.83      1.11 o
  -6   3  10        0.47        1.08      0.94 o
  -5   3  10       14.37       18.23      1.24 o
  -4   3  10       18.39       17.76      1.05 o
  -3   3  10      114.04      105.14      2.84 o
  -2   3  10       87.81       94.62      3.76 o
  -1   3  10      225.57      232.35     13.05 o
   0   3  10       51.75       49.34      1.88 o
   1   3  10       78.47       69.81      1.87 o
   2   3  10      860.58      806.84     24.99 o
   3   3  10        3.98        2.33      1.59 o
   4   3  10       26.47       20.30      1.87 o
   5   3  10        3.38        3.79      1.61 o
   6   3  10        6.52       10.25      1.45 o
  -9   4  10       11.46        9.98      1.10 o
  -8   4  10        5.65        3.85      1.14 o
  -7   4  10        0.78        2.71      1.06 o
  -6   4  10        0.00        0.86      1.02 o
  -5   4  10        0.63        4.36      1.13 o
  -4   4  10        1.16        0.67      0.91 o
  -3   4  10       21.98       25.53      1.39 o
  -2   4  10       11.38       11.42      1.34 o
  -1   4  10      120.04      119.07      5.38 o
   0   4  10      121.95      100.68      3.86 o
   1   4  10       75.53       71.10      4.02 o
   2   4  10      542.19      509.43     13.09 o
   3   4  10       13.25       18.51      1.66 o
   4   4  10       19.42       23.79      1.49 o
   5   4  10       36.44       40.78      2.60 o
   6   4  10        0.21        0.23      1.54 o
  -9   5  10        4.64        3.72      1.09 o
  -8   5  10        0.27        0.25      1.10 o
  -7   5  10        4.86        7.96      1.06 o
  -6   5  10        0.07        0.64      0.93 o
  -5   5  10       10.39       12.81      1.04 o
  -4   5  10        1.45        3.01      1.29 o
  -3   5  10        0.67        2.16      1.26 o
  -2   5  10       72.18       66.49      2.57 o
  -1   5  10       24.67       34.17      1.89 o
   0   5  10      553.23      502.60     23.30 o
   1   5  10        5.85        4.74      1.48 o
   2   5  10      388.38      350.69     15.66 o
   3   5  10      148.97      143.07      6.35 o
   4   5  10        0.60        2.47      1.22 o
   5   5  10       26.67       24.69      2.18 o
  -9   6  10        2.87        3.93      1.12 o
  -8   6  10        1.38        2.18      1.06 o
  -7   6  10        9.58        8.61      0.99 o
  -6   6  10        4.68        5.59      1.13 o
  -5   6  10       21.00       25.62      1.06 o
  -4   6  10       33.30       33.81      1.34 o
  -3   6  10       10.69        9.37      1.31 o
  -2   6  10       48.19       39.98      1.68 o
  -1   6  10      453.71      413.96     21.31 o
   0   6  10       54.00       53.16      2.59 o
   1   6  10      143.01      145.63      9.74 o
   2   6  10        0.59        0.56      1.37 o
   3   6  10       64.74       52.74      2.41 o
   4   6  10       11.90       15.84      1.36 o
   5   6  10       24.18       28.11      3.06 o
  -9   7  10       11.22       11.58      1.26 o
  -8   7  10        5.57        4.83      1.09 o
  -7   7  10        2.00        0.53      1.17 o
  -6   7  10       46.11       43.75      1.28 o
  -5   7  10       16.25       16.81      1.19 o
  -4   7  10      135.19      112.80      4.84 o
  -3   7  10       32.84       29.57      1.34 o
  -2   7  10      116.24      117.49      5.33 o
  -1   7  10      307.05      273.17     13.87 o
   0   7  10       16.96       15.68      1.65 o
   1   7  10        8.67       10.49      1.65 o
   2   7  10       14.23       14.02      1.86 o
   3   7  10        0.04        0.58      1.43 o
   4   7  10        1.68        3.31      1.69 o
   5   7  10        6.32        6.55      1.77 o
  -8   8  10        1.52        1.15      1.02 o
  -7   8  10        5.54        3.05      0.96 o
  -6   8  10        3.14        3.87      1.10 o
  -5   8  10       73.29       62.74      2.64 o
  -4   8  10       76.92       69.78      3.20 o
  -3   8  10       40.95       36.87      1.52 o
  -2   8  10       41.43       41.16      1.25 o
  -1   8  10       31.41       30.48      1.38 o
   0   8  10       15.40       14.22      1.59 o
   1   8  10        1.64        1.07      1.59 o
   2   8  10        0.09        2.24      2.08 o
   3   8  10        0.05        0.35      1.76 o
   4   8  10        9.04        6.16      1.65 o
  -8   9  10        1.13        2.00      1.19 o
  -7   9  10        3.15        0.36      1.12 o
  -6   9  10       89.68       74.57      2.74 o
  -5   9  10       31.59       17.82      1.78 o
  -4   9  10        4.95       10.96      1.38 o
  -3   9  10        0.08        2.11      1.35 o
  -2   9  10       50.85       47.74      1.60 o
  -1   9  10       80.02       78.10      3.73 o
   0   9  10        5.09        5.64      1.57 o
   1   9  10        4.49        7.41      1.85 o
   2   9  10       10.07       12.24      1.55 o
   3   9  10        3.28        1.22      1.86 o
   4   9  10        4.69        7.86      1.90 o
  -7  10  10       17.79       11.80      1.32 o
  -6  10  10       26.24       17.53      1.16 o
  -5  10  10       16.97       14.45      1.93 o
  -4  10  10       41.57       38.54      2.63 o
  -3  10  10       16.98       12.44      1.28 o
  -2  10  10        0.38       -0.36      1.25 o
  -1  10  10        2.37        6.02      1.45 o
   0  10  10        5.37        6.83      1.61 o
   1  10  10        0.25        3.32      1.78 o
   2  10  10        1.26        4.41      1.89 o
   3  10  10        3.05        2.13      2.14 o
  -6  11  10        0.31        0.22      1.10 o
  -5  11  10       12.40       11.26      1.40 o
  -4  11  10        6.17        5.61      1.19 o
  -3  11  10        5.87        4.64      1.28 o
  -2  11  10        0.00       -0.36      1.40 o
  -1  11  10        0.01        0.21      1.42 o
   0  11  10        0.00        3.79      1.76 o
   1  11  10        1.87        2.47      1.55 o
   2  11  10        0.29        0.06      1.95 o
  -5  12  10        1.20        1.09      1.26 o
  -4  12  10        1.75        0.79      1.23 o
  -3  12  10        2.96        2.06      1.42 o
  -2  12  10        3.01        3.87      1.48 o
  -1  12  10        0.09        0.97      1.63 o
   0  12  10        2.00        2.66      1.66 o
   1  12  10        5.26        5.31      1.61 o
  -2  13  10       18.22       18.64      1.41 o
  -1  13  10        3.09        5.76      1.92 o
 -10   1  11        4.80        2.68      1.13 o
  -9   1  11       19.79       18.99      1.05 o
  -8   1  11        0.56        2.11      1.14 o
  -7   1  11        0.15        0.84      0.87 o
  -6   1  11        9.10        8.93      1.00 o
  -5   1  11        6.33       11.70      1.16 o
  -4   1  11       74.38       78.08      1.15 o
  -3   1  11        5.12        6.89      1.26 o
  -2   1  11        3.07        1.10      1.28 o
  -1   1  11       33.43       26.45      1.41 o
   0   1  11        3.66        5.04      1.63 o
   1   1  11        2.82        2.46      1.60 o
   2   1  11       78.93       67.68      1.82 o
   3   1  11        0.63       -0.33      1.33 o
   4   1  11        0.59        1.93      1.35 o
   5   1  11        4.03        5.45      1.54 o
   6   1  11       11.17       15.76      1.68 o
 -10   2  11        0.03        1.18      1.22 o
  -9   2  11        6.91        6.84      1.15 o
  -8   2  11       22.53       23.21      1.00 o
  -7   2  11        0.47        1.37      0.97 o
  -6   2  11       22.05       26.20      1.30 o
  -5   2  11        4.77        4.71      1.01 o
  -4   2  11        5.96        5.46      1.01 o
  -3   2  11       41.72       49.62      1.17 o
  -2   2  11       31.84       37.03      4.95 o
  -1   2  11       84.26       87.09      5.03 o
   0   2  11        7.03        4.58      1.38 o
   1   2  11       62.49       53.67      1.68 o
   2   2  11      127.85      118.77      3.56 o
   3   2  11      164.59      147.95      5.80 o
   4   2  11        0.29        2.50      1.22 o
   5   2  11       24.16       25.91      1.59 o
 -10   3  11        1.10        1.49      1.23 o
  -9   3  11       10.37       10.77      1.09 o
  -8   3  11        3.74        3.82      1.23 o
  -7   3  11       51.51       50.62      1.49 o
  -6   3  11        4.43        7.22      1.01 o
  -5   3  11       76.03       78.75      2.02 o
  -4   3  11        0.38        2.31      1.15 o
  -3   3  11       58.64       52.07      1.15 o
  -2   3  11       39.61       35.70      1.58 o
  -1   3  11       24.19       28.30      1.38 o
   0   3  11       47.38       51.36      1.94 o
   1   3  11       46.44       44.29      1.81 o
   2   3  11       45.77       46.48      1.54 o
   3   3  11      191.94      176.14      8.10 o
   4   3  11       10.78       13.50      1.47 o
   5   3  11       18.12       18.67      1.67 o
  -9   4  11        3.55        2.95      1.16 o
  -8   4  11        1.39        3.00      1.04 o
  -7   4  11        2.18        2.14      0.92 o
  -6   4  11       33.21       38.90      1.46 o
  -5   4  11        3.14        5.34      1.27 o
  -4   4  11       51.02       46.02      1.29 o
  -3   4  11        3.61        4.97      1.22 o
  -2   4  11       13.73       16.85      1.34 o
  -1   4  11       62.89       63.09      3.69 o
   0   4  11      118.62      116.00      4.11 o
   1   4  11       10.57        8.41      1.49 o
   2   4  11      681.58      627.72     17.27 o
   3   4  11        8.10        5.71      1.43 o
   4   4  11        2.92        4.85      1.47 o
   5   4  11       14.02       16.19      1.69 o
  -9   5  11        1.14        1.55      1.16 o
  -8   5  11        4.03        3.96      1.10 o
  -7   5  11        0.33        0.17      1.05 o
  -6   5  11        0.00        0.93      1.02 o
  -5   5  11        0.82        0.63      1.01 o
  -4   5  11        0.71        0.64      1.13 o
  -3   5  11       30.45       27.60      1.48 o
  -2   5  11       11.53       11.39      1.41 o
  -1   5  11     1429.31     1429.97     79.59 o
   0   5  11      190.89      189.05      8.04 o
   1   5  11        2.13        2.21      1.52 o
   2   5  11      141.34      124.32      4.14 o
   3   5  11        8.64       12.21      1.58 o
   4   5  11       22.60       16.09      1.53 o
   5   5  11       36.43       41.12      2.58 o
  -9   6  11        4.82        5.33      1.19 o
  -8   6  11        1.01        1.55      1.19 o
  -7   6  11        5.36        4.25      1.08 o
  -6   6  11        0.07       -0.35      1.02 o
  -5   6  11       10.30        9.23      1.04 o
  -4   6  11       58.70       60.17      2.49 o
  -3   6  11       24.92       28.22      1.33 o
  -2   6  11        0.00        0.23      1.25 o
  -1   6  11      786.85      776.56     36.48 o
   0   6  11      151.62      161.92      7.51 o
   1   6  11        1.68        2.14      1.51 o
   2   6  11       29.69       35.46      1.56 o
   3   6  11       12.19       11.61      1.34 o
   4   6  11        0.00       -0.62      1.51 o
   5   6  11       14.70       18.25      1.54 o
  -8   7  11        0.68        1.30      1.04 o
  -7   7  11       30.71       31.19      1.17 o
  -6   7  11        4.71        4.16      1.00 o
  -5   7  11       77.16       62.51      2.76 o
  -4   7  11       96.05       93.55      2.58 o
  -3   7  11       90.70       88.13      4.13 o
  -2   7  11      173.94      171.31      8.12 o
  -1   7  11       11.23       11.41      1.25 o
   0   7  11       70.83       67.76      2.55 o
   1   7  11       37.45       39.64      2.20 o
   2   7  11        6.52        7.72      1.48 o
   3   7  11        2.32        8.19      1.62 o
   4   7  11        0.78        2.20      1.55 o
  -8   8  11        0.87        1.02      1.12 o
  -7   8  11       26.46       24.10      1.31 o
  -6   8  11        0.85        2.31      0.96 o
  -5   8  11       22.25       19.89      1.37 o
  -4   8  11       31.97       34.47      2.13 o
  -3   8  11        0.38        2.26      1.20 o
  -2   8  11       13.03       14.24      1.24 o
  -1   8  11        8.65        7.30      1.47 o
   0   8  11        5.92        8.57      1.60 o
   1   8  11        6.89        6.02      1.68 o
   2   8  11       18.09       13.61      2.09 o
   3   8  11        4.22        4.13      1.80 o
   4   8  11        0.17       -0.49      1.64 o
  -7   9  11       38.80       37.75      2.17 o
  -6   9  11       48.25       49.11      2.02 o
  -5   9  11        1.81        3.16      1.29 o
  -4   9  11        4.08        4.21      1.31 o
  -3   9  11        5.94        6.01      1.21 o
  -2   9  11       23.84       23.90      1.36 o
  -1   9  11        0.02        2.52      1.55 o
   0   9  11        0.36        2.48      1.77 o
   1   9  11        1.78        0.31      1.48 o
   2   9  11        0.95        0.98      1.80 o
   3   9  11        1.41        1.76      1.66 o
  -7  10  11        4.42        4.68      1.33 o
  -6  10  11       57.24       57.00      2.84 o
  -5  10  11        0.98        2.62      1.43 o
  -4  10  11       12.80       12.50      1.22 o
  -3  10  11       16.56       19.33      1.40 o
  -2  10  11        4.81        2.87      1.39 o
  -1  10  11        5.86        5.22      1.44 o
   0  10  11        0.34        1.35      1.43 o
   1  10  11        8.97       10.37      1.72 o
   2  10  11        3.60        4.46      2.27 o
  -6  11  11       13.24       12.88      1.46 o
  -5  11  11        4.57        4.58      1.41 o
  -4  11  11        8.30        8.14      1.23 o
  -3  11  11       31.80       31.90      1.74 o
  -2  11  11        1.30        2.07      1.33 o
  -1  11  11        0.03       -1.25      1.62 o
   0  11  11        2.13        1.63      1.63 o
   1  11  11        0.01        2.94      1.93 o
  -4  12  11       13.62       11.57      1.32 o
  -3  12  11        9.21       10.53      1.45 o
  -2  12  11       23.82       27.79      1.54 o
  -1  12  11        5.53        9.83      1.86 o
   0  12  11        1.20        2.17      1.58 o
 -10   0  12      207.30      141.04      4.20 o
  -9   0  12       61.51       57.60      4.16 o
  -8   0  12        9.03        9.57      1.37 o
  -7   0  12       89.52       92.44      1.87 o
  -6   0  12        5.64        4.53      1.40 o
  -5   0  12        0.02        0.76      1.56 o
  -4   0  12        2.66        3.16      1.66 o
  -3   0  12       23.43       19.66      1.44 o
  -2   0  12      298.86      272.62     21.68 o
  -1   0  12        0.10        1.35      1.98 o
   0   0  12        4.96        5.91      1.88 o
   1   0  12        1.77        1.76      2.02 o
   2   0  12       26.40       30.51      1.85 o
   3   0  12        5.84       12.84      2.47 o
   4   0  12       25.60       17.83      3.00 o
   5   0  12        0.86        1.88      2.17 o
 -10   1  12        6.49        6.62      1.17 o
  -9   1  12       33.47       30.43      1.04 o
  -8   1  12        0.01       -0.04      0.96 o
  -7   1  12       55.75       56.65      2.20 o
  -6   1  12       32.91       33.18      1.12 o
  -5   1  12       72.37       71.79      1.20 o
  -4   1  12       44.33       52.06      1.70 o
  -3   1  12       43.66       37.35      1.25 o
  -2   1  12       73.78       70.14      2.82 o
  -1   1  12       49.84       51.36      2.09 o
   0   1  12        2.67        2.51      1.21 o
   1   1  12       76.38       69.55      2.29 o
   2   1  12       10.86        7.84      1.46 o
   3   1  12        1.59       -0.15      1.44 o
   4   1  12        0.57       -0.04      1.30 o
   5   1  12        8.83       11.92      1.68 o
 -10   2  12        0.05        0.70      1.11 o
  -9   2  12       41.71       41.63      1.21 o
  -8   2  12        3.36        2.67      1.02 o
  -7   2  12        9.60        8.80      1.05 o
  -6   2  12      111.07      116.36      1.65 o
  -5   2  12        0.13        2.21      0.98 o
  -4   2  12       93.95       92.48      1.30 o
  -3   2  12        2.12        2.57      1.02 o
  -2   2  12        1.98        3.52      1.20 o
  -1   2  12       10.10        7.07      1.46 o
   0   2  12       19.27       19.84      1.47 o
   1   2  12       32.04       28.70      1.53 o
   2   2  12        0.21       -0.98      1.46 o
   3   2  12       11.60       13.91      1.47 o
   4   2  12        6.75       13.02      1.58 o
   5   2  12        4.51        7.04      1.47 o
  -9   3  12        0.12        1.03      1.09 o
  -8   3  12        0.51        1.29      0.93 o
  -7   3  12        0.40       -0.17      1.12 o
  -6   3  12       70.30       71.91      1.21 o
  -5   3  12       27.58       35.54      1.17 o
  -4   3  12        6.69        9.08      1.06 o
  -3   3  12       53.69       58.32      2.53 o
  -2   3  12       10.00       12.14      1.21 o
  -1   3  12       37.25       43.94      2.69 o
   0   3  12        0.32        2.73      1.56 o
   1   3  12       14.35       15.93      1.40 o
   2   3  12        0.11        1.54      1.50 o
   3   3  12       13.72       14.22      1.62 o
   4   3  12        1.34        3.47      1.34 o
   5   3  12       16.39       23.09      2.43 o
  -9   4  12        1.02        1.01      1.23 o
  -8   4  12        1.30        2.62      1.30 o
  -7   4  12       10.57       10.84      0.96 o
  -6   4  12        0.60       -0.37      1.04 o
  -5   4  12       55.12       54.96      1.14 o
  -4   4  12        0.00        1.28      1.13 o
  -3   4  12      387.99      372.16     10.49 o
  -2   4  12       11.12       20.21      1.47 o
  -1   4  12       17.84       22.71      1.59 o
   0   4  12       74.76       82.73      2.11 o
   1   4  12        0.10       -0.39      1.73 o
   2   4  12      176.82      148.94      2.99 o
   3   4  12        0.24        1.86      1.45 o
   4   4  12        5.56        9.44      2.05 o
   5   4  12        3.64        3.25      1.70 o
  -9   5  12        2.96        6.15      1.26 o
  -8   5  12        2.25        2.79      1.02 o
  -7   5  12        4.74        5.68      1.08 o
  -6   5  12       38.44       43.75      1.23 o
  -5   5  12       16.80       14.11      1.14 o
  -4   5  12        0.70        0.62      1.09 o
  -3   5  12      137.30      139.25      4.43 o
  -2   5  12        2.13        3.88      1.35 o
  -1   5  12      119.36      127.14      6.49 o
   0   5  12       74.95       71.44      2.71 o
   1   5  12       51.26       61.30      2.47 o
   2   5  12       28.39       24.89      1.89 o
   3   5  12        0.01        0.35      1.70 o
   4   5  12        3.64        4.30      1.69 o
  -9   6  12        0.06        2.67      1.21 o
  -8   6  12        1.45        2.45      1.20 o
  -7   6  12        5.25        6.97      1.10 o
  -6   6  12        1.46        2.10      1.06 o
  -5   6  12        4.08        5.09      1.00 o
  -4   6  12       20.43       15.87      1.21 o
  -3   6  12        3.60        3.50      1.41 o
  -2   6  12      656.84      680.23     34.32 o
  -1   6  12       56.32       55.13      2.69 o
   0   6  12       46.49       55.22      1.69 o
   1   6  12      392.19      382.47     17.90 o
   2   6  12        8.45       11.01      1.50 o
   3   6  12        0.46        2.14      1.24 o
   4   6  12        1.78        3.08      1.79 o
  -8   7  12        0.20        2.20      1.02 o
  -7   7  12       10.05        9.33      1.10 o
  -6   7  12        5.18        2.77      1.01 o
  -5   7  12       81.25       78.89      4.29 o
  -4   7  12       14.47       13.87      1.22 o
  -3   7  12        3.45        1.69      1.22 o
  -2   7  12       35.43       37.42      1.48 o
  -1   7  12        9.71       10.28      1.35 o
   0   7  12       73.76       66.47      2.24 o
   1   7  12      290.15      286.17     12.35 o
   2   7  12       44.98       41.42      3.33 o
   3   7  12        2.40        2.65      1.45 o
   4   7  12       13.30       17.38      1.78 o
  -8   8  12        3.40        5.04      1.16 o
  -7   8  12        0.15        3.27      1.14 o
  -6   8  12        1.43        3.87      1.27 o
  -5   8  12       26.87       18.23      1.25 o
  -4   8  12       20.07       18.79      1.30 o
  -3   8  12        0.01        0.58      1.27 o
  -2   8  12       17.07       19.91      1.22 o
  -1   8  12        2.61        3.78      1.23 o
   0   8  12       12.87       12.27      1.52 o
   1   8  12       26.25       24.10      2.14 o
   2   8  12        0.01        1.00      1.81 o
   3   8  12        9.14       10.64      1.89 o
  -7   9  12       49.59       37.97      2.33 o
  -6   9  12        5.13        3.96      1.18 o
  -5   9  12        3.57        5.39      1.20 o
  -4   9  12        4.40        2.89      1.28 o
  -3   9  12        0.03        2.40      1.45 o
  -2   9  12        5.81        5.22      1.32 o
  -1   9  12        4.34        4.70      1.28 o
   0   9  12        2.78        3.56      1.96 o
   1   9  12        0.92        0.63      1.97 o
   2   9  12        5.17        7.90      3.40 o
   3   9  12        7.15       10.25      1.92 o
  -6  10  12        3.80        5.34      1.29 o
  -5  10  12        4.59        7.82      1.30 o
  -4  10  12        2.14        4.36      1.19 o
  -3  10  12        0.15        2.71      1.05 o
  -2  10  12        0.18       -0.03      1.58 o
  -1  10  12        0.03        1.21      1.50 o
   0  10  12        3.45        2.62      1.38 o
   1  10  12        0.91        2.22      1.57 o
   2  10  12        2.07        5.11      1.93 o
  -5  11  12        0.94       -0.26      1.31 o
  -4  11  12        2.22        3.03      1.26 o
  -3  11  12        0.76        1.68      1.36 o
  -2  11  12        0.00        0.91      1.48 o
  -1  11  12        0.44        0.95      1.61 o
   0  11  12        8.85       12.67      2.09 o
   1  11  12        1.55        2.87      2.06 o
  -3  12  12        3.35        2.08      1.55 o
  -2  12  12        0.09        4.05      1.55 o
  -1  12  12        0.01        3.14      1.91 o
  -9   1  13       15.38       17.03      1.17 o
  -8   1  13        0.60       -0.59      1.14 o
  -7   1  13       14.31       16.60      1.08 o
  -6   1  13        0.67       -0.59      1.12 o
  -5   1  13       18.38       17.64      1.23 o
  -4   1  13        3.06        2.10      1.05 o
  -3   1  13        0.02        2.13      1.06 o
  -2   1  13       24.30       23.43      1.33 o
  -1   1  13       16.62       17.48      1.39 o
   0   1  13        0.11        1.68      1.42 o
   1   1  13       42.38       40.03      1.31 o
   2   1  13       77.59       64.83      1.90 o
   3   1  13        0.64        0.68      1.37 o
   4   1  13        0.02        1.02      1.60 o
   5   1  13       10.04        8.75      1.75 o
  -9   2  13        4.52        5.87      1.05 o
  -8   2  13        0.63        2.87      1.15 o
  -7   2  13       71.64       65.07      1.19 o
  -6   2  13       15.24       18.13      1.18 o
  -5   2  13        0.45        1.68      0.89 o
  -4   2  13        2.76        4.21      1.00 o
  -3   2  13        5.64        7.74      1.24 o
  -2   2  13      388.06      426.78     19.23 o
  -1   2  13       22.10       21.62      1.50 o
   0   2  13       50.54       43.18      2.00 o
   1   2  13      359.29      310.33      6.37 o
   2   2  13        3.64        5.28      1.35 o
   3   2  13        7.59        7.11      1.46 o
   4   2  13        7.67        6.02      1.55 o
  -9   3  13        1.18        2.68      1.16 o
  -8   3  13        2.04        2.62      1.00 o
  -7   3  13        2.11        6.25      1.13 o
  -6   3  13       34.20       37.85      1.64 o
  -5   3  13        0.38        1.51      1.03 o
  -4   3  13        1.48        3.15      0.99 o
  -3   3  13       50.19       59.80      1.58 o
  -2   3  13     1090.00     1107.59     52.80 o
  -1   3  13       10.07       14.37      1.53 o
   0   3  13       53.84       54.97      1.85 o
   1   3  13        2.53        2.80      1.57 o
   2   3  13       31.87       33.93      1.47 o
   3   3  13        1.75        1.00      1.22 o
   4   3  13        1.97        2.53      1.51 o
  -9   4  13        0.00        0.41      1.18 o
  -8   4  13        0.06        2.17      1.08 o
  -7   4  13        6.93        6.37      1.00 o
  -6   4  13        0.24        2.53      0.94 o
  -5   4  13       99.24      119.05      2.36 o
  -4   4  13       19.70       21.84      1.12 o
  -3   4  13      379.79      378.75     10.31 o
  -2   4  13      206.29      220.53     10.44 o
  -1   4  13      144.73      151.81      7.55 o
   0   4  13      170.78      152.66      5.56 o
   1   4  13      155.90      151.54      5.18 o
   2   4  13       60.60       52.61      2.54 o
   3   4  13        5.87        9.07      1.60 o
   4   4  13        0.66        2.52      1.53 o
  -9   5  13        0.78        1.71      1.21 o
  -8   5  13        0.63        2.43      1.06 o
  -7   5  13        0.00       -0.70      1.04 o
  -6   5  13       46.79       42.37      1.15 o
  -5   5  13       62.20       61.61      1.59 o
  -4   5  13       78.81       87.69      1.64 o
  -3   5  13       41.04       40.17      1.90 o
  -2   5  13       75.21       71.58      4.19 o
  -1   5  13       81.14       89.82      3.94 o
   0   5  13      179.35      173.43      4.34 o
   1   5  13        3.55        6.72      1.49 o
   2   5  13        7.10        9.15      1.61 o
   3   5  13        3.90        4.65      1.44 o
   4   5  13       20.45       22.86      1.85 o
  -8   6  13        0.00       -0.02      1.17 o
  -7   6  13        5.96        6.82      1.07 o
  -6   6  13       29.22       35.77      1.43 o
  -5   6  13        1.38        3.41      1.22 o
  -4   6  13       20.40       15.08      1.24 o
  -3   6  13        7.43        5.53      1.27 o
  -2   6  13        8.00       11.34      1.42 o
  -1   6  13       18.27       17.00      1.27 o
   0   6  13      187.48      184.71      8.51 o
   1   6  13      135.81      127.49      5.60 o
   2   6  13       11.72       12.94      1.60 o
   3   6  13        2.90        3.87      1.76 o
  -8   7  13        0.19        1.19      1.13 o
  -7   7  13        6.80        6.98      1.15 o
  -6   7  13        1.56        2.89      1.04 o
  -5   7  13        2.40        4.21      1.01 o
  -4   7  13        9.81       10.45      1.12 o
  -3   7  13        2.84        2.82      1.26 o
  -2   7  13        3.56        3.70      1.45 o
  -1   7  13       19.04       19.95      1.23 o
   0   7  13       19.60       21.03      1.76 o
   1   7  13       45.98       50.90      2.67 o
   2   7  13        1.62        3.87      1.79 o
   3   7  13       19.27       17.85      1.74 o
  -7   8  13        0.52        0.20      1.12 o
  -6   8  13        0.11        2.13      1.20 o
  -5   8  13        0.56        0.88      1.28 o
  -4   8  13        0.63        1.70      1.38 o
  -3   8  13        2.84        3.85      1.23 o
  -2   8  13        0.44        2.15      1.26 o
  -1   8  13        2.00        2.77      1.26 o
   0   8  13       15.52       14.35      2.07 o
   1   8  13       22.17       20.30      1.66 o
   2   8  13        0.26        3.94      2.13 o
   3   8  13        6.42        8.47      1.74 o
  -7   9  13        0.15        1.31      1.24 o
  -6   9  13        0.70        2.23      1.16 o
  -5   9  13        0.00        0.60      1.34 o
  -4   9  13        6.44        8.34      1.18 o
  -3   9  13        2.18        3.10      1.16 o
  -2   9  13        6.82        4.03      1.32 o
  -1   9  13        3.36        3.54      1.47 o
   0   9  13        2.77        2.00      1.64 o
   1   9  13        6.98       12.79      2.18 o
   2   9  13        0.09       -0.99      1.89 o
  -6  10  13        6.58        6.81      1.35 o
  -5  10  13        4.15        5.07      1.16 o
  -4  10  13        0.21        1.24      1.55 o
  -3  10  13        6.68        8.13      1.26 o
  -2  10  13       13.82       13.35      1.30 o
  -1  10  13        5.41        7.57      1.53 o
   0  10  13        5.70        4.48      1.93 o
   1  10  13        1.97        3.30      1.89 o
  -4  11  13       19.01       16.25      1.34 o
  -3  11  13        5.77        9.92      1.34 o
  -2  11  13        5.21        6.60      1.34 o
  -1  11  13        1.58        2.99      1.60 o
   0  11  13        3.93        7.91      1.96 o
  -9   0  14        4.90        2.96      1.53 o
  -8   0  14        1.46        1.20      1.94 o
  -7   0  14        2.09        5.09      1.65 o
  -6   0  14        3.89        5.14      1.87 o
  -5   0  14       17.45       21.36      1.94 o
  -4   0  14       18.10       15.82      1.62 o
  -3   0  14       79.08       78.15      4.38 o
  -2   0  14       12.77       10.94      1.73 o
  -1   0  14        8.82       14.12      1.75 o
   0   0  14       25.76       28.70      1.88 o
   1   0  14       91.73       76.55      3.95 o
   2   0  14        1.49        2.09      1.99 o
   3   0  14        0.33        0.43      2.58 o
   4   0  14       17.18       42.18      6.53 o
  -9   1  14        0.08        2.22      1.03 o
  -8   1  14        4.41        6.21      1.14 o
  -7   1  14        4.56        5.28      1.01 o
  -6   1  14        0.24       -0.48      1.06 o
  -5   1  14        6.82        5.16      1.08 o
  -4   1  14       27.47       32.06      1.70 o
  -3   1  14       10.48       16.40      1.13 o
  -2   1  14       12.06       12.19      1.30 o
  -1   1  14        7.48        9.99      1.20 o
   0   1  14        3.50        2.03      1.10 o
   1   1  14      129.29      109.45      3.77 o
   2   1  14        6.87        8.82      1.44 o
   3   1  14        1.67        3.69      1.51 o
   4   1  14        9.90        9.22      1.88 o
  -9   2  14        0.05        0.14      1.05 o
  -8   2  14        0.04        2.34      1.04 o
  -7   2  14        9.21       13.23      1.18 o
  -6   2  14        4.82        6.23      1.05 o
  -5   2  14        1.44        3.36      1.02 o
  -4   2  14       46.55       46.27      1.60 o
  -3   2  14      110.42      122.05      5.88 o
  -2   2  14      294.27      301.07     17.01 o
  -1   2  14        0.00       -0.85      1.13 o
   0   2  14       55.22       59.06      2.94 o
   1   2  14      232.71      197.46      3.81 o
   2   2  14        8.11        9.64      1.34 o
   3   2  14        0.29        2.75      1.65 o
   4   2  14        3.35        8.00      1.59 o
  -9   3  14        1.75        1.85      1.12 o
  -8   3  14       19.72       13.79      1.20 o
  -7   3  14        0.01        1.35      1.11 o
  -6   3  14        4.82        6.76      1.01 o
  -5   3  14        0.36        1.84      1.02 o
  -4   3  14        9.40       16.21      1.16 o
  -3   3  14      370.89      393.77     13.97 o
  -2   3  14      333.89      338.42     16.35 o
  -1   3  14        8.47        9.56      1.55 o
   0   3  14       39.27       32.17      1.67 o
   1   3  14       12.08       13.33      1.46 o
   2   3  14        0.09        0.29      1.60 o
   3   3  14        1.29        0.41      1.50 o
   4   3  14        2.89        4.36      1.76 o
  -9   4  14        0.03        0.76      1.02 o
  -8   4  14        0.60        0.69      1.06 o
  -7   4  14        5.52        4.38      1.00 o
  -6   4  14       44.13       37.39      1.78 o
  -5   4  14        6.91        7.70      1.13 o
  -4   4  14        3.00        2.77      1.06 o
  -3   4  14      496.84      535.71     15.36 o
  -2   4  14       18.23       15.48      1.46 o
  -1   4  14       11.82       10.74      1.46 o
   0   4  14       33.92       33.04      1.53 o
   1   4  14        2.28        2.76      1.45 o
   2   4  14        4.05        7.90      1.61 o
   3   4  14       13.60       14.53      1.53 o
  -9   5  14        4.30        5.50      1.24 o
  -8   5  14        0.00        1.14      1.05 o
  -7   5  14       38.96       33.88      1.04 o
  -6   5  14       34.57       32.39      1.23 o
  -5   5  14       18.44       10.64      1.19 o
  -4   5  14       11.13       13.03      1.17 o
  -3   5  14      110.81      112.40      5.78 o
  -2   5  14       49.28       53.04      1.50 o
  -1   5  14       26.00       27.54      1.95 o
   0   5  14        4.33        2.93      1.48 o
   1   5  14       36.63       36.02      2.56 o
   2   5  14       17.93       20.06      1.70 o
   3   5  14        0.39       -0.76      1.65 o
  -8   6  14        6.44        5.71      1.18 o
  -7   6  14       11.10        8.48      1.14 o
  -6   6  14        0.82        0.44      1.08 o
  -5   6  14        5.54        4.50      1.01 o
  -4   6  14       20.04       19.38      1.14 o
  -3   6  14       16.02       18.23      1.41 o
  -2   6  14        2.91        3.35      1.21 o
  -1   6  14        2.68        7.27      1.44 o
   0   6  14       34.77       36.71      1.94 o
   1   6  14        0.01        0.89      1.23 o
   2   6  14        2.31        1.42      1.36 o
   3   6  14        1.46        4.00      1.83 o
  -8   7  14        0.01        1.95      1.11 o
  -7   7  14        0.35        1.71      1.14 o
  -6   7  14        0.47        1.12      1.06 o
  -5   7  14        1.59        0.89      1.08 o
  -4   7  14       27.80       26.11      1.35 o
  -3   7  14       10.44       12.86      1.23 o
  -2   7  14        0.06        0.99      1.24 o
  -1   7  14        0.21       -0.51      1.43 o
   0   7  14        0.00        0.40      1.49 o
   1   7  14        5.01        5.85      1.57 o
   2   7  14        0.69        1.66      1.55 o
  -7   8  14        2.28        3.79      1.13 o
  -6   8  14        0.23        2.06      1.30 o
  -5   8  14        1.38        3.36      1.19 o
  -4   8  14        9.86        8.61      1.25 o
  -3   8  14        0.48        0.18      1.31 o
  -2   8  14        0.44        0.97      1.30 o
  -1   8  14       28.03       27.97      1.35 o
   0   8  14       23.00       23.03      1.74 o
   1   8  14        1.12       -1.11      1.63 o
   2   8  14       24.99       28.88      1.97 o
  -6   9  14        2.41        1.35      1.14 o
  -5   9  14        0.13        0.02      1.05 o
  -4   9  14        3.16        4.59      1.38 o
  -3   9  14        1.69        3.24      1.23 o
  -2   9  14        4.19        3.97      1.33 o
  -1   9  14       17.05       14.78      1.73 o
   0   9  14       30.41       29.36      2.28 o
   1   9  14        0.14       -0.52      1.66 o
  -5  10  14        0.35        0.60      1.32 o
  -4  10  14        1.94        4.05      1.37 o
  -3  10  14        0.71        0.24      1.26 o
  -2  10  14        6.69        7.08      1.54 o
  -1  10  14        8.03        6.54      1.75 o
   0  10  14        5.99        5.51      1.79 o
  -3  11  14        0.01        3.30      1.57 o
  -2  11  14        1.41        2.73      1.75 o
  -9   1  15        1.50        3.05      1.14 o
  -8   1  15        0.08        2.25      1.25 o
  -7   1  15        0.03        2.14      1.24 o
  -6   1  15        1.17        3.74      1.13 o
  -5   1  15        0.09       -0.17      1.09 o
  -4   1  15        0.89        1.47      1.34 o
  -3   1  15       52.21       65.17      2.15 o
  -2   1  15       10.79       10.64      1.16 o
  -1   1  15        2.67        3.58      1.30 o
   0   1  15       13.33        8.74      1.23 o
   1   1  15        3.67        5.52      1.51 o
   2   1  15        4.08        6.82      1.33 o
   3   1  15        5.64        7.36      1.34 o
  -9   2  15        0.61        2.78      1.34 o
  -8   2  15        0.50        1.23      1.03 o
  -7   2  15        2.91        4.25      1.04 o
  -6   2  15       20.07       22.76      1.12 o
  -5   2  15       49.20       52.63      1.42 o
  -4   2  15      161.52      165.45      4.98 o
  -3   2  15       36.26       30.46      1.30 o
  -2   2  15       27.04       28.44      1.55 o
  -1   2  15        3.61        6.01      1.31 o
   0   2  15       76.03       68.42      2.37 o
   1   2  15        2.38        4.81      1.37 o
   2   2  15        1.57        3.11      1.54 o
   3   2  15        0.08        0.85      1.50 o
  -9   3  15        1.13        2.08      1.08 o
  -8   3  15        0.48        2.65      1.15 o
  -7   3  15       26.04       33.99      1.57 o
  -6   3  15        0.07        0.19      1.00 o
  -5   3  15        2.26        3.10      0.96 o
  -4   3  15       28.82       25.46      1.16 o
  -3   3  15       92.12       86.65      3.83 o
  -2   3  15        8.39        7.68      1.23 o
  -1   3  15       30.98       28.96      1.57 o
   0   3  15        1.39        3.77      1.57 o
   1   3  15        2.89        3.96      1.67 o
   2   3  15        0.48        2.13      1.48 o
   3   3  15        3.97        4.88      1.74 o
  -8   4  15       23.72       19.61      1.11 o
  -7   4  15        0.55        2.53      1.12 o
  -6   4  15        2.19        3.37      1.09 o
  -5   4  15       63.79       63.47      1.81 o
  -4   4  15      139.74      120.84      3.70 o
  -3   4  15       16.19       16.64      1.13 o
  -2   4  15        1.47        1.35      1.27 o
  -1   4  15        4.00        4.86      1.47 o
   0   4  15       39.89       36.50      1.66 o
   1   4  15       14.13       10.24      1.51 o
   2   4  15        0.23        1.44      1.64 o
   3   4  15        3.49        1.39      1.70 o
  -8   5  15       20.22       16.25      1.12 o
  -7   5  15        2.59        4.08      1.29 o
  -6   5  15        2.43        3.66      1.03 o
  -5   5  15        0.08        1.99      1.08 o
  -4   5  15        6.16        6.26      1.18 o
  -3   5  15        0.80        1.92      1.15 o
  -2   5  15        0.02        3.59      1.52 o
  -1   5  15       57.34       61.56      2.62 o
   0   5  15       10.24       11.83      1.62 o
   1   5  15       29.75       31.33      1.87 o
   2   5  15        0.14        1.49      1.52 o
   3   5  15        2.18        6.65      1.89 o
  -8   6  15        0.40        2.40      1.09 o
  -7   6  15       14.64       12.35      1.60 o
  -6   6  15        1.35        0.46      0.99 o
  -5   6  15       27.59       31.64      1.32 o
  -4   6  15       66.52       74.17      2.75 o
  -3   6  15        0.98        3.48      1.37 o
  -2   6  15        4.53        5.44      1.30 o
  -1   6  15        1.94        3.18      1.38 o
   0   6  15        0.50        2.03      1.55 o
   1   6  15        0.30        1.33      1.74 o
   2   6  15        0.82        4.38      1.53 o
  -7   7  15        0.93       -0.02      1.15 o
  -6   7  15        1.09        2.31      1.09 o
  -5   7  15        0.52        1.82      1.14 o
  -4   7  15       23.28       21.13      1.16 o
  -3   7  15        0.65        0.21      1.44 o
  -2   7  15       40.70       38.28      2.21 o
  -1   7  15       88.84       87.42      4.33 o
   0   7  15        5.64        5.40      1.44 o
   1   7  15       22.56       22.72      1.59 o
   2   7  15       10.39       13.46      1.89 o
  -7   8  15        2.08        0.75      1.23 o
  -6   8  15        0.06        0.54      1.37 o
  -5   8  15        0.07        0.38      1.25 o
  -4   8  15       18.22       19.14      1.34 o
  -3   8  15        4.47        4.66      1.40 o
  -2   8  15        5.89        4.61      1.18 o
  -1   8  15       51.48       45.54      2.06 o
   0   8  15        5.73        7.22      1.62 o
   1   8  15       18.64       22.05      2.93 o
  -6   9  15        0.08        0.26      1.40 o
  -5   9  15       12.12        9.91      1.42 o
  -4   9  15        2.34        1.34      1.31 o
  -3   9  15        2.45        3.67      1.34 o
  -2   9  15       47.12       41.27      2.05 o
  -1   9  15       73.11       80.50      2.83 o
   0   9  15       22.21       22.68      1.95 o
  -4  10  15        1.43        3.06      1.28 o
  -3  10  15        0.02        2.51      1.32 o
  -2  10  15        0.96        2.30      1.44 o
  -9   0  16        0.00        0.30      1.95 o
  -8   0  16        0.73        3.60      1.99 o
  -7   0  16        1.55        2.41      1.69 o
  -6   0  16        9.56       14.86      1.54 o
  -5   0  16       51.57       57.57      2.63 o
  -4   0  16      483.64      523.05     28.92 o
  -3   0  16      575.98      593.68     41.93 o
  -2   0  16        1.32        3.74      1.68 o
  -1   0  16      433.19      460.12     36.33 o
   0   0  16       50.37       44.86      3.55 o
   1   0  16       37.77       35.84      2.25 o
   2   0  16        2.26        2.41      2.65 o
   3   0  16        6.00       10.46      1.98 o
  -9   1  16        1.56        0.97      1.28 o
  -8   1  16        1.08        0.40      1.64 o
  -7   1  16       15.09       15.34      1.14 o
  -6   1  16        2.06        4.15      1.09 o
  -5   1  16        4.95        4.05      1.18 o
  -4   1  16      251.73      258.49      9.24 o
  -3   1  16        6.43       11.62      1.22 o
  -2   1  16       21.70       22.16      1.35 o
  -1   1  16        3.69        4.19      1.28 o
   0   1  16       69.42       60.51      2.45 o
   1   1  16        0.74        0.98      1.51 o
   2   1  16        0.04        1.54      1.41 o
   3   1  16        2.74        4.30      1.92 o
  -9   2  16        0.63        4.25      1.39 o
  -8   2  16        0.70       -0.55      1.00 o
  -7   2  16       21.66       18.95      1.31 o
  -6   2  16        2.20        1.21      1.00 o
  -5   2  16       25.73       30.27      1.33 o
  -4   2  16      233.95      256.60      9.94 o
  -3   2  16       28.11       24.29      1.23 o
  -2   2  16        7.36       11.71      1.25 o
  -1   2  16        2.96        3.95      1.18 o
   0   2  16       53.58       53.26      1.96 o
   1   2  16        0.58        2.83      1.46 o
   2   2  16       10.16        9.14      1.48 o
  -8   3  16        7.21        3.99      1.11 o
  -7   3  16        9.51       12.28      1.09 o
  -6   3  16        4.41        5.02      0.97 o
  -5   3  16       51.15       51.14      2.78 o
  -4   3  16        3.88        7.84      1.27 o
  -3   3  16       11.45       10.11      1.37 o
  -2   3  16        9.57       12.01      1.22 o
  -1   3  16        4.30        4.43      1.26 o
   0   3  16        8.88        9.90      1.21 o
   1   3  16        1.17        2.35      1.65 o
   2   3  16        6.06        6.18      1.57 o
  -8   4  16       18.68       15.60      1.29 o
  -7   4  16        0.48        2.61      1.29 o
  -6   4  16        1.02        1.15      1.01 o
  -5   4  16        0.32        2.29      1.02 o
  -4   4  16        3.85        4.26      1.16 o
  -3   4  16        0.28        0.66      1.31 o
  -2   4  16       12.07       14.70      1.34 o
  -1   4  16        2.04        4.71      1.36 o
   0   4  16       17.01       16.02      1.50 o
   1   4  16        0.28        1.04      1.48 o
   2   4  16        0.15        0.47      1.54 o
  -8   5  16       11.26       10.65      1.30 o
  -7   5  16        0.77        1.34      1.23 o
  -6   5  16        5.36        6.47      1.19 o
  -5   5  16        0.08        0.98      1.02 o
  -4   5  16        0.41        0.56      1.10 o
  -3   5  16       10.28       10.55      1.40 o
  -2   5  16       10.17       14.61      1.40 o
  -1   5  16        0.40        1.51      1.38 o
   0   5  16        0.01        1.10      1.45 o
   1   5  16        2.47        2.41      1.72 o
   2   5  16        1.48        2.40      1.56 o
  -7   6  16        3.24        3.28      1.18 o
  -6   6  16        0.02        1.36      1.16 o
  -5   6  16        6.79        8.72      1.29 o
  -4   6  16        2.19        5.48      1.30 o
  -3   6  16        3.28        2.47      1.15 o
  -2   6  16        6.74        9.22      1.34 o
  -1   6  16       18.59       17.80      1.33 o
   0   6  16       22.95       23.12      2.29 o
   1   6  16        6.15        4.95      1.74 o
  -7   7  16        0.21        1.68      1.16 o
  -6   7  16        0.04        0.73      1.26 o
  -5   7  16        0.05       -0.09      1.17 o
  -4   7  16       15.86       13.61      1.15 o
  -3   7  16        0.51        0.26      1.51 o
  -2   7  16        3.39        4.57      1.29 o
  -1   7  16        1.37        2.29      1.35 o
   0   7  16        0.07       -0.08      1.42 o
   1   7  16        0.93        2.04      1.63 o
  -6   8  16        3.76        8.19      1.32 o
  -5   8  16        7.18       10.78      1.19 o
  -4   8  16        1.32        2.84      1.38 o
  -3   8  16        0.79        2.51      1.32 o
  -2   8  16       32.74       33.79      1.57 o
  -1   8  16       39.94       42.04      2.04 o
   0   8  16        0.59        1.89      1.83 o
  -5   9  16        0.63        1.97      1.44 o
  -4   9  16        1.73        2.78      1.58 o
  -3   9  16        0.01        2.10      1.21 o
  -2   9  16        3.78        3.34      1.34 o
  -1   9  16       49.64       55.72      2.56 o
  -8   1  17        0.01       -2.47      1.28 o
  -7   1  17        0.13        0.76      1.15 o
  -6   1  17        1.06        1.13      1.26 o
  -5   1  17      138.28      118.32      4.09 o
  -4   1  17      193.40      196.48      8.78 o
  -3   1  17        1.70        1.33      1.16 o
  -2   1  17       58.44       57.79      2.66 o
  -1   1  17       82.66       75.89      4.21 o
   0   1  17        3.75        1.04      1.28 o
   1   1  17        1.93        2.79      1.48 o
   2   1  17        0.42        1.39      1.65 o
  -8   2  17       16.37       17.58      1.39 o
  -7   2  17        5.09        7.29      1.21 o
  -6   2  17        3.48        4.26      1.11 o
  -5   2  17       53.15       49.36      2.37 o
  -4   2  17        1.64        1.54      1.23 o
  -3   2  17        5.84        8.39      1.23 o
  -2   2  17        5.61        8.92      1.25 o
  -1   2  17       42.12       40.42      2.32 o
   0   2  17       17.47       18.33      1.30 o
   1   2  17        1.02        1.80      1.40 o
   2   2  17        0.03        2.34      1.68 o
  -8   3  17       14.84       11.07      1.26 o
  -7   3  17       10.75        9.47      1.12 o
  -6   3  17        0.00        3.69      1.11 o
  -5   3  17        2.16        2.66      1.39 o
  -4   3  17        1.71        1.77      1.03 o
  -3   3  17        0.35        0.26      1.20 o
  -2   3  17        7.66        9.14      1.24 o
  -1   3  17        3.75        3.98      1.26 o
   0   3  17        0.01        2.03      1.23 o
   1   3  17        6.01        6.24      1.47 o
  -8   4  17        0.74        1.27      1.12 o
  -7   4  17        2.15        5.09      1.01 o
  -6   4  17        0.27        1.14      1.19 o
  -5   4  17       16.96       18.32      1.14 o
  -4   4  17        2.86        4.21      1.29 o
  -3   4  17       12.53       12.65      1.18 o
  -2   4  17        0.08       -0.01      1.45 o
  -1   4  17       15.76       19.20      1.35 o
   0   4  17        1.09        1.86      1.27 o
   1   4  17        0.87        0.46      1.44 o
  -7   5  17        0.45       -0.15      1.11 o
  -6   5  17        3.45        2.26      1.05 o
  -5   5  17        5.15        4.97      1.07 o
  -4   5  17        3.28        2.82      1.07 o
  -3   5  17        0.03        1.08      1.31 o
  -2   5  17        8.80        9.08      1.51 o
  -1   5  17        0.20        1.39      1.41 o
   0   5  17       26.04       29.90      2.11 o
   1   5  17       13.65       18.34      1.73 o
  -7   6  17        1.23        1.70      1.28 o
  -6   6  17        0.01       -1.17      1.14 o
  -5   6  17        1.46        4.08      1.25 o
  -4   6  17        0.31        2.13      1.10 o
  -3   6  17        4.24        4.40      1.33 o
  -2   6  17        9.04        7.70      1.32 o
  -1   6  17        0.01        2.38      1.57 o
   0   6  17       28.12       32.42      3.04 o
  -6   7  17        2.35        4.24      1.40 o
  -5   7  17        9.45        5.68      1.30 o
  -4   7  17        6.08        8.56      1.37 o
  -3   7  17        2.36        3.36      1.37 o
  -2   7  17        1.08        2.84      1.43 o
  -1   7  17        3.39        5.77      1.63 o
   0   7  17        0.23        0.16      1.79 o
  -5   8  17        0.48        0.34      1.34 o
  -4   8  17        1.37        3.19      1.32 o
  -3   8  17        1.62        2.86      1.26 o
  -2   8  17        9.57       10.86      1.69 o
  -8   0  18       17.44       13.30      1.69 o
  -7   0  18        3.93        3.32      2.02 o
  -6   0  18       52.10       44.71      3.81 o
  -5   0  18       27.69       31.89      4.89 o
  -4   0  18        5.87        3.80      1.67 o
  -3   0  18       10.63       15.18      2.04 o
  -2   0  18       64.76       63.70      4.87 o
  -1   0  18        4.59        2.88      1.60 o
   0   0  18        1.27        0.43      1.95 o
   1   0  18        9.43        8.00      2.26 o
  -8   1  18        4.24        5.09      1.15 o
  -7   1  18        0.16        2.21      1.16 o
  -6   1  18        3.41        3.28      1.16 o
  -5   1  18      165.95      158.59      9.32 o
  -4   1  18        1.55        2.77      1.20 o
  -3   1  18        0.68        1.08      1.30 o
  -2   1  18        6.93        7.09      1.33 o
  -1   1  18        1.76       -0.66      1.41 o
   0   1  18        4.75        4.03      1.49 o
   1   1  18        0.54       -1.62      1.53 o
  -8   2  18        1.69        4.29      1.52 o
  -7   2  18        7.43        7.05      1.14 o
  -6   2  18        5.21        7.59      1.35 o
  -5   2  18       38.05       30.15      1.19 o
  -4   2  18        0.88        2.15      1.32 o
  -3   2  18        1.13        2.22      1.21 o
  -2   2  18       35.09       34.03      1.65 o
  -1   2  18        0.15        1.13      1.39 o
   0   2  18       11.38       12.06      1.57 o
   1   2  18        2.08        2.00      1.52 o
  -7   3  18        0.33       -0.42      1.43 o
  -6   3  18        5.06        6.63      1.10 o
  -5   3  18        0.13        3.39      1.42 o
  -4   3  18        9.60       11.78      1.31 o
  -3   3  18        0.01        0.51      1.32 o
  -2   3  18        0.40        2.16      1.28 o
  -1   3  18        2.91        4.28      1.40 o
   0   3  18        0.12       -0.05      1.49 o
   1   3  18        0.56        0.78      1.50 o
  -7   4  18        1.71        1.12      1.08 o
  -6   4  18        0.86        3.00      1.33 o
  -5   4  18        3.48        3.01      1.21 o
  -4   4  18        4.21        3.80      1.31 o
  -3   4  18        0.00        1.69      1.47 o
  -2   4  18        0.04        0.96      1.45 o
  -1   4  18        0.29        1.32      1.45 o
   0   4  18        0.35        3.04      1.54 o
  -7   5  18        0.33        1.49      1.31 o
  -6   5  18        1.18        4.19      1.38 o
  -5   5  18        4.00        5.40      1.25 o
  -4   5  18        6.07        6.44      1.36 o
  -3   5  18        2.07        4.85      1.47 o
  -2   5  18        3.95        4.55      1.22 o
  -1   5  18       12.67       16.65      1.43 o
   0   5  18        5.66        8.93      1.73 o
  -6   6  18        0.00        0.83      1.32 o
  -5   6  18        1.91        2.98      1.28 o
  -4   6  18        4.09        6.44      1.63 o
  -3   6  18        2.48        2.83      1.41 o
  -2   6  18        3.03        2.06      1.26 o
  -1   6  18        1.64        4.55      1.59 o
  -5   7  18        1.52        1.18      1.32 o
  -4   7  18       11.76       17.74      1.79 o
  -3   7  18        6.71        7.18      1.54 o
  -2   7  18       13.03       16.48      1.55 o
  -7   1  19        5.40        4.50      1.54 o
  -6   1  19       59.47       55.73      1.76 o
  -5   1  19       38.25       39.29      1.91 o
  -4   1  19        0.11        1.09      1.23 o
  -3   1  19        6.07        4.83      1.20 o
  -2   1  19        3.73        6.53      1.21 o
  -1   1  19        0.59        1.52      1.38 o
   0   1  19        7.66        7.16      1.33 o
  -7   2  19        1.02        0.29      1.24 o
  -6   2  19       41.10       34.19      1.79 o
  -5   2  19       43.21       46.12      1.85 o
  -4   2  19        0.04        0.96      1.24 o
  -3   2  19        6.59        8.55      1.36 o
  -2   2  19        8.26        7.09      1.47 o
  -1   2  19        0.89        0.98      1.29 o
   0   2  19        2.02        2.36      1.46 o
  -7   3  19        2.18        3.42      1.39 o
  -6   3  19       15.49        8.48      1.28 o
  -5   3  19       33.84       34.59      2.58 o
  -4   3  19        0.16        1.91      1.36 o
  -3   3  19        4.29        2.56      1.34 o
  -2   3  19       53.97       49.83      2.48 o
  -1   3  19        5.94        6.09      1.34 o
  -6   4  19        7.23        5.53      1.21 o
  -5   4  19        0.71        3.38      1.28 o
  -4   4  19        0.02        2.48      1.36 o
  -3   4  19       15.58       12.47      1.47 o
  -2   4  19       35.49       37.88      2.09 o
  -1   4  19        1.01        2.30      1.36 o
  -5   5  19        3.38        3.17      1.16 o
  -4   5  19        0.38       -0.42      1.35 o
  -3   5  19        0.31        2.46      1.55 o
  -2   5  19        2.52        2.27      1.36 o
  -4   6  19        0.81        0.90      1.55 o
  -3   6  19        0.18        0.21      1.37 o
  -6   0  20        0.00       -0.49      1.72 o
  -5   0  20        9.38        8.79      2.13 o
  -4   0  20        0.00        0.11      1.60 o
  -3   0  20       25.83       20.80      2.32 o
  -2   0  20        0.03       -0.52      2.12 o
  -6   1  20       25.08       22.71      1.34 o
  -5   1  20        0.08        0.79      1.19 o
  -4   1  20        0.28        0.40      1.37 o
  -3   1  20        0.85        1.99      1.50 o
  -2   1  20        0.37        0.72      1.32 o
  -6   2  20       45.51       42.56      2.00 o
  -5   2  20        1.44        2.85      1.15 o
  -4   2  20        0.72        1.79      1.20 o
  -3   2  20       13.74       16.32      1.56 o
  -2   2  20        2.00        5.03      1.59 o
  -5   3  20        5.95        9.11      1.52 o
  -4   3  20        0.25        3.28      1.52 o
  -3   3  20       17.03       17.91      1.59 o
  -2   3  20        5.23        5.63      1.31 o
  -4   4  20        2.65        2.28      1.44 o
  -3   4  20        6.13        3.13      1.22 o
 
